# Supplementary material for: Deciphering transcriptional plasticity in pancreatic ductal adenocarcinoma reveals alterations in sensory neuron innervation
Source: Mol Oncol. 2026 Mar 18;20(7):1726–41. doi: 10.1002/1878-0261.70233 (PMC13352961; doi:10.1002/1878-0261.70233)
Supplement: Supplementary file 2 — Table S2. Differentially expressed genes in KPC versus WT DRG neurons (149 upregulated, 31 downregulated). [file MOL2-20-1726-s001.txt]

gene,p_val,avg_log2FC,pct.1,pct.2,p_val_adj,gene_biotype,chromosome_name,description,entrezgene_id
AA465934,4.38130907098257E-60,6.30832536314237,0.615,0.035,8.03400644346074E-56,lncRNA,11,expressed sequence AA465934 [Source:MGI Symbol;Acc:MGI:2671018],613254
Snca,2.08625019589452E-45,13.9137410182952,0.399,0,3.82555698421178E-41,protein_coding,6,"synuclein, alpha [Source:MGI Symbol;Acc:MGI:1277151]",20617
Gm12312,3.53917815381676E-39,4.65174760093028,0.426,0.022,6.4897909806538E-35,processed_pseudogene,11,predicted gene 12312 [Source:MGI Symbol;Acc:MGI:3649321],668466
Gm3511,6.20218291645247E-36,2.01962524650368,0.919,0.512,1.13729428138989E-31,processed_pseudogene,5,predicted gene 3511 [Source:MGI Symbol;Acc:MGI:3781688],100041786
4931408D14Rik,8.08752909058608E-36,11.5831653747944,0.318,0,1.48301020934077E-31,lncRNA,19,RIKEN cDNA 4931408D14 gene [Source:MGI Symbol;Acc:MGI:1924309],77059
Pcdhga12,2.40885003911496E-35,1.2260432753494,1,0.598,4.41710831672511E-31,protein_coding,18,"protocadherin gamma subfamily A, 12 [Source:MGI Symbol;Acc:MGI:1935229]",93724
Rpl38-ps1,4.44235091413153E-33,2.54454204329386,0.608,0.127,8.14593887124299E-29,processed_pseudogene,4,"ribosomal protein L38, pseudogene 1 [Source:MGI Symbol;Acc:MGI:3649580]",625646
Dynlt1b,6.23502492474163E-32,9.50901261835537,0.284,0,1.14331652044987E-27,protein_coding,17,dynein light chain Tctex-type 1B [Source:MGI Symbol;Acc:MGI:98643],21648
Pdx1,2.13770967584944E-30,8.11212246578678,0.27,0,3.91991823260512E-26,protein_coding,5,pancreatic and duodenal homeobox 1 [Source:MGI Symbol;Acc:MGI:102851],18609
Gm13493,2.87198003858977E-30,1.02999753868809,0.986,0.978,5.26634979676206E-26,processed_pseudogene,2,predicted gene 13493 [Source:MGI Symbol;Acc:MGI:3650824],606530
Gm8692,9.89591283746262E-29,1.42539044068252,0.899,0.519,1.81461353700552E-24,processed_pseudogene,X,predicted gene 8692 [Source:MGI Symbol;Acc:MGI:3646818],667537
Mir6236,2.47534696843261E-27,3.28682411485478,1,0.989,4.53904373601487E-23,miRNA,9,microRNA 6236 [Source:MGI Symbol;Acc:MGI:5530929],102465959
mt-Tq,3.80789340880325E-27,1.8084409708202,0.743,0.273,6.98253414372253E-23,Mt_tRNA,MT,mitochondrially encoded tRNA glutamine [Source:MGI Symbol;Acc:MGI:102477],17740
Rpl36al,9.97298021806881E-27,1.4741576099508,0.912,0.567,1.82874538258728E-22,protein_coding,12,ribosomal protein L36A-like [Source:MGI Symbol;Acc:MGI:1913733],66483
Gm8172,1.83866380497201E-25,1.41633070498,0.919,0.648,3.37155781917717E-21,processed_pseudogene,X,predicted pseudogene 8172 [Source:MGI Symbol;Acc:MGI:3644930],666577
Gm13604,8.23637882360944E-24,1.42815510392767,0.905,0.598,1.51030478488526E-19,processed_pseudogene,2,predicted gene 13604 [Source:MGI Symbol;Acc:MGI:3652203],105244187
Gm7639,7.61005761469468E-23,7.74955238640207,0.203,0,1.39545626480656E-18,processed_pseudogene,8,predicted gene 7639 [Source:MGI Symbol;Acc:MGI:3645906],665453
Gm13680,1.44265906733083E-22,1.37136731810218,0.872,0.679,2.64540393176454E-18,processed_pseudogene,2,predicted gene 13680 [Source:MGI Symbol;Acc:MGI:3652285],545429
Tmem254,3.48552733191659E-22,1.98122121821127,0.77,0.591,6.39141146853545E-18,protein_coding,14,transmembrane protein 254 [Source:MGI Symbol;Acc:MGI:1196450],66039
Ftl1-ps1,2.10261101876659E-21,-2.43920128222798,0.601,0.831,3.85555782511229E-17,protein_coding,13,"ferritin light polypeptide 1, pseudogene 1 [Source:MGI Symbol;Acc:MGI:3779109]",634386
Gm20762,4.16525210050316E-21,3.00853995917317,0.378,0.068,7.63782277669264E-17,transcribed_processed_pseudogene,19,"predicted gene, 20762 [Source:MGI Symbol;Acc:MGI:5434118]",633188
Hsp25-ps1,4.91459563978619E-19,1.46144207689813,0.703,0.303,9.01189402467595E-15,processed_pseudogene,13,"heat shock protein 25, pseudogene 1 [Source:MGI Symbol;Acc:MGI:96241]",15508
Wdfy1,2.20892672448118E-18,-2.97799826775702,0.331,0.675,4.05050893468113E-14,protein_coding,1,WD repeat and FYVE domain containing 1 [Source:MGI Symbol;Acc:MGI:1916618],69368
Esr1,2.46982491597005E-17,2.00298914846322,0.514,0.185,4.52891794841428E-13,protein_coding,10,estrogen receptor 1 (alpha) [Source:MGI Symbol;Acc:MGI:1352467],13982
Gm14539,9.67134375411528E-17,1.362994232912,0.75,0.396,1.77343430419212E-12,transcribed_processed_pseudogene,X,predicted gene 14539 [Source:MGI Symbol;Acc:MGI:3705371],100503459
Hypk,1.34354486361587E-16,1.07780679945388,0.878,0.585,2.46365821641242E-12,protein_coding,2,huntingtin interacting protein K [Source:MGI Symbol;Acc:MGI:1914943],67693
Gm29721,3.10085442513374E-16,8.37515687162058,0.142,0,5.68603675936775E-12,transcribed_unprocessed_pseudogene,17,"predicted gene, 29721 [Source:MGI Symbol;Acc:MGI:5588880]",101055745
Hyi,4.08623187350877E-16,-1.97206274152952,0.412,0.725,7.49292338645303E-12,protein_coding,4,hydroxypyruvate isomerase (putative) [Source:MGI Symbol;Acc:MGI:1915430],68180
Cox17,5.42238224726423E-16,0.73952240547372,0.669,0.305,9.94302232680843E-12,protein_coding,16,"cytochrome c oxidase assembly protein 17, copper chaperone [Source:MGI Symbol;Acc:MGI:1333806]",12856
Btf3l4b,1.14982706110419E-15,2.56205475551181,0.459,0.167,2.10843788194675E-11,protein_coding,13,basic transcription factor 3 like 4B [Source:MGI Symbol;Acc:MGI:5012260],100504125
Gm49976,2.53693763689025E-15,0.954494823147855,0.777,0.402,4.65198254476564E-11,lncRNA,18,"predicted gene, 49976 [Source:MGI Symbol;Acc:MGI:6275250]",NA
mt-Nd3,4.18684729841602E-15,2.21101422277227,0.405,0.123,7.67742189110546E-11,protein_coding,MT,mitochondrially encoded NADH dehydrogenase 3 [Source:MGI Symbol;Acc:MGI:102499],17718
Gm9234,7.19613710561849E-15,0.818076152515284,0.939,0.734,1.31955566105726E-10,processed_pseudogene,7,predicted pseudogene 9234 [Source:MGI Symbol;Acc:MGI:3648545],668548
Gm21981,8.62055010651373E-15,6.57446567984398,0.128,0,1.58075027303142E-10,protein_coding,17,predicted gene 21981 [Source:MGI Symbol;Acc:MGI:5439450],NA
Gnb1,9.75943678901966E-15,0.555239492289932,1,0.998,1.78958792400254E-10,protein_coding,4,"guanine nucleotide binding protein (G protein), beta 1 [Source:MGI Symbol;Acc:MGI:95781]",14688
Gm10123,1.10538612157113E-14,-5.68887257047441,0.088,0.411,2.02694653112498E-10,processed_pseudogene,9,predicted pseudogene 10123 [Source:MGI Symbol;Acc:MGI:3704342],19034
mt-Tp,1.40255141907935E-14,1.9744516633491,0.588,0.279,2.57185853716581E-10,Mt_tRNA,MT,mitochondrially encoded tRNA proline [Source:MGI Symbol;Acc:MGI:102478],17739
Paip1,2.3553913924451E-14,1.38499221926166,0.764,0.666,4.31908119632658E-10,protein_coding,13,polyadenylate binding protein-interacting protein 1 [Source:MGI Symbol;Acc:MGI:2384993],218693
Gm14044,7.81004357404352E-14,1.1463381811247,0.757,0.501,1.43212769017236E-09,processed_pseudogene,2,predicted gene 14044 [Source:MGI Symbol;Acc:MGI:3650452],668899
Aarsd1,8.34594649542858E-14,2.35974181923389,0.392,0.123,1.53039620886674E-09,protein_coding,11,alanyl-tRNA synthetase domain containing 1 [Source:MGI Symbol;Acc:MGI:1916934],69684
mt-Tt,9.83676123710692E-14,2.05520642617366,0.318,0.075,1.8037669080483E-09,Mt_tRNA,MT,mitochondrially encoded tRNA threonine [Source:MGI Symbol;Acc:MGI:102473],17744
Grcc10,3.19738862537737E-13,0.806859100400807,0.892,0.912,5.86305152235447E-09,protein_coding,6,"gene rich cluster, C10 gene [Source:MGI Symbol;Acc:MGI:1315201]",14790
B020010K11Rik,9.62913450685826E-13,0.929452236094793,0.912,0.916,1.7656943945226E-08,lncRNA,18,RIKEN cDNA B020010K11 gene [Source:MGI Symbol;Acc:MGI:3612155],621740
Cox6a1,1.86616826588799E-12,0.452871402038351,0.993,1,3.4219927491588E-08,protein_coding,5,cytochrome c oxidase subunit 6A1 [Source:MGI Symbol;Acc:MGI:103099],12861
Ppihl,6.41940434404134E-12,5.70773221070745,0.101,0,1.17712617456686E-07,protein_coding,5,peptidyl prolyl isomerase H like [Source:MGI Symbol;Acc:MGI:3645078],665989
Eif5al3-ps,6.53005216930016E-12,1.71278150824665,0.527,0.248,1.19741566628457E-07,processed_pseudogene,5,"eukaryotic translation initiation factor 5A-like 3, pseudogene [Source:MGI Symbol;Acc:MGI:3643585]",665733
Cox20,7.3933172617766E-12,1.77104932163272,0.385,0.132,1.35571258629197E-07,protein_coding,1,cytochrome c oxidase assembly protein 20 [Source:MGI Symbol;Acc:MGI:1913609],66359
Plac9,8.33812377684581E-12,6.9301246320439,0.142,0.011,1.52896175696022E-07,protein_coding,14,placenta specific 9 [Source:MGI Symbol;Acc:MGI:2663998],211623
Gng3,2.79245114542876E-11,0.422663768073965,1,0.989,5.12051766537273E-07,protein_coding,19,"guanine nucleotide binding protein (G protein), gamma 3 [Source:MGI Symbol;Acc:MGI:102704]",14704
Psmb6,2.84354227100497E-11,0.552868645895764,0.959,0.982,5.21420346234182E-07,protein_coding,11,"proteasome (prosome, macropain) subunit, beta type 6 [Source:MGI Symbol;Acc:MGI:104880]",19175
Actb,3.14280188741087E-11,0.38622472235666,1,1,5.76295582094531E-07,protein_coding,5,"actin, beta [Source:MGI Symbol;Acc:MGI:87904]",11461
H4c4,3.88468622284289E-11,2.25253758495662,0.264,0.064,7.123349126827E-07,protein_coding,13,H4 clustered histone 4 [Source:MGI Symbol;Acc:MGI:2448423],320332
Gm4705,4.08893114539331E-11,3.85730856675796,0.142,0.013,7.4978730413077E-07,processed_pseudogene,17,predicted gene 4705 [Source:MGI Symbol;Acc:MGI:3782885],100043876
Gm7331,5.69361700626729E-11,-3.75041803735011,0.041,0.303,1.04403855043923E-06,processed_pseudogene,X,predicted gene 7331 [Source:MGI Symbol;Acc:MGI:3644702],654358
Gm10689,8.77548270337294E-11,-1.40161374844134,0.514,0.741,1.6091602633175E-06,processed_pseudogene,8,predicted gene 10689 [Source:MGI Symbol;Acc:MGI:3642613],100113396
Atp5if1,8.94952706806564E-11,0.401732772889833,1,0.993,1.6410747784712E-06,protein_coding,4,ATP synthase inhibitory factor subunit 1 [Source:MGI Symbol;Acc:MGI:1196457],11983
Ndufb8,1.07317673880542E-10,0.579904560537048,0.932,0.982,1.9678841859475E-06,protein_coding,19,NADH:ubiquinone oxidoreductase subunit B8 [Source:MGI Symbol;Acc:MGI:1914514],67264
Bloc1s1,1.56506796286042E-10,0.956066876995429,0.818,0.802,2.86986512349714E-06,protein_coding,10,"biogenesis of lysosomal organelles complex-1, subunit 1 [Source:MGI Symbol;Acc:MGI:1195276]",14533
Hspa8,1.7450342579902E-10,-0.461386302812173,1,1,3.19986931887663E-06,protein_coding,9,heat shock protein 8 [Source:MGI Symbol;Acc:MGI:105384],15481
Mapk13,2.24594138994982E-10,2.78320794058331,0.128,0.011,4.11838272675098E-06,protein_coding,17,mitogen-activated protein kinase 13 [Source:MGI Symbol;Acc:MGI:1346864],26415
Gm18101,2.82265592000003E-10,0.826089836147238,0.75,0.554,5.17590416050406E-06,processed_pseudogene,9,"predicted gene, 18101 [Source:MGI Symbol;Acc:MGI:5010286]",100416409
Rps5,3.64481872374165E-10,0.478800408060761,0.973,0.982,6.68350409372506E-06,protein_coding,7,ribosomal protein S5 [Source:MGI Symbol;Acc:MGI:1097682],20103
Grik3,3.83458494787224E-10,1.25427449311478,0.189,0.033,7.03147841891334E-06,protein_coding,4,"glutamate receptor, ionotropic, kainate 3 [Source:MGI Symbol;Acc:MGI:95816]",14807
Cox6b1,4.19789991891417E-10,0.443863258646662,0.986,0.993,7.69768908131291E-06,protein_coding,7,"cytochrome c oxidase, subunit 6B1 [Source:MGI Symbol;Acc:MGI:107460]",110323
Gm13268,4.63687637734273E-10,1.58507994099481,0.324,0.11,8.50264021313337E-06,processed_pseudogene,2,predicted gene 13268 [Source:MGI Symbol;Acc:MGI:3651947],100041164
Uba52,5.12153420798268E-10,1.17514614398897,0.723,0.538,9.39135727717783E-06,protein_coding,8,ubiquitin A-52 residue ribosomal protein fusion product 1 [Source:MGI Symbol;Acc:MGI:98887],22190
Gm7536,5.57467152543351E-10,-2.69864997555792,0.135,0.389,1.02222751761874E-05,processed_pseudogene,3,predicted gene 7536 [Source:MGI Symbol;Acc:MGI:3645137],665189
Gabra2,6.31912301876971E-10,-1.84231281285096,0.385,0.635,1.1587375879518E-05,protein_coding,5,gamma-aminobutyric acid type A receptor subunit alpha 2 [Source:MGI Symbol;Acc:MGI:95614],14395
Gm6051,7.92240031311345E-10,-3.95463946660012,0.027,0.259,1.45273054541561E-05,processed_pseudogene,5,predicted gene 6051 [Source:MGI Symbol;Acc:MGI:3645584],606516
Gm13340,1.05118889968518E-09,2.06084196084309,0.426,0.191,1.92756508535271E-05,unprocessed_pseudogene,2,predicted gene 13340 [Source:MGI Symbol;Acc:MGI:3650227],NA
Gm9385,1.26374584933683E-09,-2.61676982784374,0.122,0.371,2.31733076392894E-05,processed_pseudogene,9,predicted pseudogene 9385 [Source:MGI Symbol;Acc:MGI:3646182],668829
Gm14148,1.70102199603206E-09,1.27126174051346,0.466,0.22,3.11916403412398E-05,processed_pseudogene,2,predicted gene 14148 [Source:MGI Symbol;Acc:MGI:3651554],100043839
Rpl27-ps3,1.86207206947747E-09,1.27093511722909,0.399,0.163,3.41448155380084E-05,processed_pseudogene,18,"ribosomal protein L27, pseudogene 3 [Source:MGI Symbol;Acc:MGI:3646174]",621100
Otub1,2.35164802668163E-09,0.453955075909412,0.953,0.98,4.3122169865261E-05,protein_coding,19,"OTU domain, ubiquitin aldehyde binding 1 [Source:MGI Symbol;Acc:MGI:2147616]",107260
Uqcrq,2.53884832394209E-09,0.384264747958644,0.986,0.998,4.6554861716126E-05,protein_coding,11,"ubiquinol-cytochrome c reductase, complex III subunit VII [Source:MGI Symbol;Acc:MGI:107807]",22272
Ccdc167,2.68026713919742E-09,1.24229396439981,0.385,0.167,4.91480585314631E-05,protein_coding,17,coiled-coil domain containing 167 [Source:MGI Symbol;Acc:MGI:1915847],68597
Nap1l1,2.97123183830139E-09,-0.705431804370644,0.858,0.952,5.44834782189326E-05,protein_coding,10,nucleosome assembly protein 1-like 1 [Source:MGI Symbol;Acc:MGI:1855693],53605
Pkib,3.16894963040152E-09,1.60034087681065,0.703,0.609,5.81090293726727E-05,protein_coding,10,"protein kinase inhibitor beta, cAMP dependent, testis specific [Source:MGI Symbol;Acc:MGI:101937]",18768
Gm4204,3.51581669096053E-09,-1.43773073329295,0.716,0.793,6.44695306621432E-05,processed_pseudogene,1,predicted gene 4204 [Source:MGI Symbol;Acc:MGI:3782381],100043064
Gm5873,3.92433688375501E-09,-2.42412474990134,0.142,0.389,7.19605654374156E-05,processed_pseudogene,6,predicted gene 5873 [Source:MGI Symbol;Acc:MGI:3648385],545826
Gm8129,4.01195756665647E-09,-2.42809365210429,0.081,0.319,7.35672658997796E-05,processed_pseudogene,6,predicted pseudogene 8129 [Source:MGI Symbol;Acc:MGI:3646863],666487
Mif-ps6,4.07438136600847E-09,3.70773221070745,0.101,0.007,7.47119311084974E-05,processed_pseudogene,9,"macrophage migration inhibitory factor, pseudogene 6 [Source:MGI Symbol;Acc:MGI:103158]",100040259
Pdlim7,4.3885808191182E-09,0.601851139800194,0.905,0.925,8.04734064801704E-05,protein_coding,13,PDZ and LIM domain 7 [Source:MGI Symbol;Acc:MGI:1914649],67399
Nme2,4.56789728785089E-09,0.680935293323073,0.892,0.875,8.37615325673217E-05,protein_coding,11,NME/NM23 nucleoside diphosphate kinase 2 [Source:MGI Symbol;Acc:MGI:97356],18103
Gm12328,5.23055465140406E-09,0.685434416123565,0.838,0.596,9.59126806427962E-05,processed_pseudogene,11,predicted gene 12328 [Source:MGI Symbol;Acc:MGI:3651322],NA
Unc5d,5.82051102987084E-09,2.78073404165035,0.115,0.011,0.000106730710754742,protein_coding,8,unc-5 netrin receptor D [Source:MGI Symbol;Acc:MGI:2389364],210801
Tmem250-ps,6.49328950226572E-09,0.667485360023194,0.946,0.958,0.000119067449603046,NA,NA,NA,109299
Ndufa4,1.04574949233143E-08,0.396348594960862,0.993,1,0.000191759084408815,protein_coding,6,"Ndufa4, mitochondrial complex associated [Source:MGI Symbol;Acc:MGI:107686]",17992
Tmsb10b,1.61345621463881E-08,0.583015859951469,0.959,0.855,0.000295859466078318,protein_coding,7,thymosin beta 10b [Source:MGI Symbol;Acc:MGI:3704288],100043712
Gm10736,1.83643381607197E-08,-6.83315184592697,0.223,0.407,0.000336746868853116,processed_pseudogene,13,predicted gene 10736 [Source:MGI Symbol;Acc:MGI:3704412],100504654
Ndufa11,1.96541989552352E-08,0.501692865990547,0.946,0.969,0.000360399046242148,protein_coding,17,NADH:ubiquinone oxidoreductase subunit A11 [Source:MGI Symbol;Acc:MGI:1917125],69875
Uqcr10,1.97551587520187E-08,0.52255346682907,0.973,0.976,0.000362250346035768,protein_coding,11,"ubiquinol-cytochrome c reductase, complex III subunit X [Source:MGI Symbol;Acc:MGI:1913402]",66152
Dusp3,2.1899811813676E-08,0.528155280736731,0.939,0.945,0.000401576849227377,protein_coding,11,dual specificity phosphatase 3 (vaccinia virus phosphatase VH1-related) [Source:MGI Symbol;Acc:MGI:1919599],72349
Rabac1,2.67817035662333E-08,0.364456373595598,0.966,0.996,0.00049109609829402,protein_coding,7,Rab acceptor 1 (prenylated) [Source:MGI Symbol;Acc:MGI:1201692],14470
Zfp711,2.68991944655345E-08,3.08556163951565,0.108,0.011,0.000493250528914505,protein_coding,X,zinc finger protein 711 [Source:MGI Symbol;Acc:MGI:3045342],245595
Bicc1,2.78362286357519E-08,1.81109171179269,0.108,0.011,0.000510432924493783,protein_coding,10,BicC family RNA binding protein 1 [Source:MGI Symbol;Acc:MGI:1933388],83675
Gm8292,2.81840010963682E-08,0.824680315297333,0.709,0.481,0.000516810028104103,processed_pseudogene,1,predicted gene 8292 [Source:MGI Symbol;Acc:MGI:3648460],666793
Slx1b,3.1890285428938E-08,0.707590998448647,0.912,0.598,0.000584772163910436,protein_coding,7,SLX1 structure-specific endonuclease subunit homolog B (S. cerevisiae) [Source:MGI Symbol;Acc:MGI:1915220],75764
Ndufa7,3.40226978492141E-08,0.447694804126376,0.932,0.954,0.000623874210461038,protein_coding,17,NADH:ubiquinone oxidoreductase subunit A7 [Source:MGI Symbol;Acc:MGI:1913666],66416
Ndufb4,3.64820000235549E-08,0.485279982342662,0.899,0.899,0.000668970434431925,protein_coding,16,NADH:ubiquinone oxidoreductase subunit B4 [Source:MGI Symbol;Acc:MGI:1915444],68194
mt-Nd2,3.86536232222225E-08,0.899668425585091,0.966,0.956,0.000708791489025894,protein_coding,MT,mitochondrially encoded NADH dehydrogenase 2 [Source:MGI Symbol;Acc:MGI:102500],17717
Rpl6l,4.90761508003511E-08,-4.03794211329469,0.02,0.211,0.000899909377226037,processed_pseudogene,10,ribosomal protein L6-like [Source:MGI Symbol;Acc:MGI:3647789],432502
Cox5b,5.79560404454162E-08,0.347670240740795,0.959,0.989,0.0010627399136476,protein_coding,1,cytochrome c oxidase subunit 5B [Source:MGI Symbol;Acc:MGI:88475],12859
Ndufa1,5.95947396317737E-08,0.372588820433283,0.946,0.96,0.00109278874062783,protein_coding,X,NADH:ubiquinone oxidoreductase subunit A1 [Source:MGI Symbol;Acc:MGI:1929511],54405
Bsg,6.84685777465157E-08,0.39190325349494,0.932,0.98,0.00125550831013786,protein_coding,10,basigin [Source:MGI Symbol;Acc:MGI:88208],12215
Cst3,7.35344224876985E-08,0.633939738822049,0.973,0.989,0.00134840070515693,protein_coding,2,cystatin C [Source:MGI Symbol;Acc:MGI:102519],13010
Gm4953,8.54666887352315E-08,1.36501231421503,0.378,0.169,0.00156720267133794,processed_pseudogene,1,predicted pseudogene 4953 [Source:MGI Symbol;Acc:MGI:3647627],240853
Gm56565,1.04416923365333E-07,2.06278760515806,0.155,0.033,0.0019146931237501,lncRNA,13,"predicted gene, 56565 [Source:MGI Symbol;Acc:MGI:7337044]",NA
Card19,1.21022525610261E-07,0.723705308107983,0.905,0.897,0.00221919005211535,protein_coding,13,"caspase recruitment domain family, member 19 [Source:MGI Symbol;Acc:MGI:1915730]",68480
Gm42826,1.23854125199564E-07,2.01619804578825,0.169,0.04,0.0022711130937844,TEC,3,predicted gene 42826 [Source:MGI Symbol;Acc:MGI:5662963],NA
Gm12864,1.27831931615247E-07,1.62026936945711,0.216,0.064,0.00234405413002878,processed_pseudogene,4,predicted gene 12864 [Source:MGI Symbol;Acc:MGI:3649273],666703
Atp5pf,1.40482228942372E-07,0.374730497742934,0.953,0.969,0.00257602263211628,protein_coding,16,ATP synthase peripheral stalk subunit F6 [Source:MGI Symbol;Acc:MGI:107777],11957
Gpr68,1.52697379938387E-07,3.625944490732,0.122,0.02,0.0028000118559302,protein_coding,12,G protein-coupled receptor 68 [Source:MGI Symbol;Acc:MGI:2441763],238377
Vamp2,1.58872777328589E-07,0.412466432721763,0.959,0.987,0.00291325011787434,protein_coding,11,vesicle-associated membrane protein 2 [Source:MGI Symbol;Acc:MGI:1313277],22318
Gm17794,1.70189518734812E-07,0.930869458542958,0.486,0.259,0.00312076520504026,processed_pseudogene,10,"predicted gene, 17794 [Source:MGI Symbol;Acc:MGI:5009980]",100126821
Axin2,1.7193977460242E-07,4.60858756440947,0.122,0.02,0.00315285964688458,protein_coding,11,axin 2 [Source:MGI Symbol;Acc:MGI:1270862],12006
Gm12918,1.72936517079556E-07,-4.96469313126405,0,0.163,0.00317113691368782,processed_pseudogene,4,predicted gene 12918 [Source:MGI Symbol;Acc:MGI:3652005],100039656
Ermardl1,1.78467062472122E-07,-6.26847387944115,0,0.163,0.00327255052455129,protein_coding,17,ER membrane associated RNA degradation like 1 [Source:MGI Symbol;Acc:MGI:3810125],100041621
4930413G21Rik,2.02771438534881E-07,2.52073369590619,0.122,0.02,0.00371821986841411,TEC,7,RIKEN cDNA 4930413G21 gene [Source:MGI Symbol;Acc:MGI:1921201],73951
Spry2,2.0899924441313E-07,0.691363634364246,0.872,0.73,0.00383241914480356,protein_coding,14,sprouty RTK signaling antagonist 2 [Source:MGI Symbol;Acc:MGI:1345138],24064
Gm3362,2.11425931668151E-07,-3.15451769014406,0.034,0.22,0.00387691730899888,processed_pseudogene,15,predicted pseudogene 3362 [Source:MGI Symbol;Acc:MGI:3781540],108168233
Gm5879,2.27290851894415E-07,-2.44455263159913,0.162,0.376,0.00416783235118789,processed_pseudogene,6,predicted gene 5879 [Source:MGI Symbol;Acc:MGI:3647624],545864
Atp5mc1,2.3967274248231E-07,0.354646638117861,0.966,0.991,0.00439487907889812,protein_coding,11,ATP synthase membrane subunit c locus 1 [Source:MGI Symbol;Acc:MGI:107653],11951
Lsm7,2.47771325355776E-07,0.46040789466405,0.865,0.868,0.00454338279304887,protein_coding,10,"LSM7 homolog, U6 small nuclear RNA and mRNA degradation associated [Source:MGI Symbol;Acc:MGI:1913344]",66094
Gm47558,2.52120453142124E-07,1.80084161509893,0.23,0.073,0.00462313274926712,TEC,13,"predicted gene, 47558 [Source:MGI Symbol;Acc:MGI:6096579]",NA
Gm18588,2.61327136366617E-07,-1.58618150801032,0.108,0.321,0.00479195569955465,processed_pseudogene,3,"predicted gene, 18588 [Source:MGI Symbol;Acc:MGI:5010773]",100417394
Prrt2,2.65317808970297E-07,1.63491614542151,0.318,0.138,0.00486513266308834,protein_coding,7,proline-rich transmembrane protein 2 [Source:MGI Symbol;Acc:MGI:1916267],69017
Ndufb7,2.67305213151167E-07,0.312161949658376,0.932,0.949,0.00490157569355296,protein_coding,8,NADH:ubiquinone oxidoreductase subunit B7 [Source:MGI Symbol;Acc:MGI:1914166],66916
Gm6944,2.73062520110771E-07,1.51790765182743,0.331,0.145,0.00500714743127121,processed_pseudogene,18,predicted gene 6944 [Source:MGI Symbol;Acc:MGI:3645932],629057
Gm9800,2.79087326694722E-07,-2.15024878442012,0.068,0.268,0.00511762430960112,transcribed_processed_pseudogene,14,predicted gene 9800 [Source:MGI Symbol;Acc:MGI:3710580],100041948
Eef1a1,3.06086904554313E-07,-0.562458246709509,0.986,0.998,0.00561271556881244,protein_coding,9,eukaryotic translation elongation factor 1 alpha 1 [Source:MGI Symbol;Acc:MGI:1096881],13627
Cops9,3.10281835230077E-07,0.28302252157631,0.966,0.987,0.00568963801261393,protein_coding,1,COP9 signalosome subunit 9 [Source:MGI Symbol;Acc:MGI:1914165],66915
Uqcr11,3.26712851969672E-07,0.335219500099821,0.966,0.98,0.00599093356656787,protein_coding,10,"ubiquinol-cytochrome c reductase, complex III subunit XI [Source:MGI Symbol;Acc:MGI:1913844]",66594
Gm5436,3.48140069338046E-07,0.618392082216438,0.804,0.712,0.00638384445145175,processed_pseudogene,12,predicted pseudogene 5436 [Source:MGI Symbol;Acc:MGI:3643291],432676
Lrrc8a,3.5017324524818E-07,0.538984100765842,0.865,0.91,0.00642112679811588,protein_coding,2,leucine rich repeat containing 8A VRAC subunit A [Source:MGI Symbol;Acc:MGI:2652847],241296
Ywhae,3.61562333635329E-07,-0.450609140767492,0.986,0.998,0.00662996851187102,protein_coding,11,"tyrosine 3-monooxygenase/tryptophan 5-monooxygenase activation protein, epsilon polypeptide [Source:MGI Symbol;Acc:MGI:894689]",22627
Gm10177,4.28923065539532E-07,1.41957201921998,0.324,0.143,0.0078651622527984,transcribed_processed_pseudogene,9,predicted gene 10177 [Source:MGI Symbol;Acc:MGI:3704330],108167643
Gm12017,4.34463335786505E-07,0.466559954061656,0.662,0.453,0.00796675418831713,processed_pseudogene,11,predicted gene 12017 [Source:MGI Symbol;Acc:MGI:3651377],327871
Cystm1,4.89303871588554E-07,0.480394112856196,0.932,0.971,0.00897236509331932,protein_coding,18,cysteine-rich transmembrane module containing 1 [Source:MGI Symbol;Acc:MGI:1913310],66060
Gm5674,5.1731734772602E-07,2.04911266826098,0.176,0.048,0.00948604820525203,processed_pseudogene,16,predicted gene 5674 [Source:MGI Symbol;Acc:MGI:3779511],435480
Cox7b,5.21541752276494E-07,0.364899468929878,0.953,0.98,0.00956351111149407,protein_coding,X,cytochrome c oxidase subunit 7B [Source:MGI Symbol;Acc:MGI:1913392],66142
Gm3788,5.46970064265192E-07,0.493736963528177,0.899,0.796,0.0100297900684308,processed_pseudogene,3,predicted gene 3788 [Source:MGI Symbol;Acc:MGI:3781961],100042319
Gm12799,5.68247338029174E-07,2.55886882479296,0.122,0.022,0.010419951437441,processed_pseudogene,4,predicted gene 12799 [Source:MGI Symbol;Acc:MGI:3652118],433739
Ndufab1-ps,5.6890375522644E-07,2.01881874594738,0.142,0.031,0.0104319881595872,processed_pseudogene,7,NADH:ubiquinone oxidoreductase subunit AB1b [Source:MGI Symbol;Acc:MGI:4936891],102634451
Klhl9,5.89295439816709E-07,0.914889349832984,0.784,0.758,0.010805910479919,protein_coding,4,kelch-like 9 [Source:MGI Symbol;Acc:MGI:2180122],242521
Lypla2,6.33452461091942E-07,0.628803246044606,0.858,0.881,0.0116156177790429,protein_coding,4,lysophospholipase 2 [Source:MGI Symbol;Acc:MGI:1347000],26394
S100a8,6.47244818700991E-07,-11.7370077051857,0,0.149,0.0118685282405201,protein_coding,3,S100 calcium binding protein A8 (calgranulin A) [Source:MGI Symbol;Acc:MGI:88244],20201
Trappc2l,6.52935488013464E-07,0.674703333303886,0.791,0.857,0.0119728780437029,protein_coding,8,trafficking protein particle complex 2L [Source:MGI Symbol;Acc:MGI:1916295],59005
Ssr4,6.55604541461666E-07,0.565278028864948,0.804,0.798,0.0120218204767826,protein_coding,X,"signal sequence receptor, delta [Source:MGI Symbol;Acc:MGI:1099464]",20832
Gng10,7.14334092690967E-07,1.26621707151411,0.581,0.413,0.0130987442576743,protein_coding,4,"guanine nucleotide binding protein (G protein), gamma 10 [Source:MGI Symbol;Acc:MGI:1336169]",14700
Ndufb6,7.24201914362183E-07,0.466799696552882,0.905,0.96,0.0132796905036594,protein_coding,4,NADH:ubiquinone oxidoreductase subunit B6 [Source:MGI Symbol;Acc:MGI:2684983],230075
Gm6063,7.34258416582652E-07,0.454382705265701,0.946,0.855,0.0134640965848761,processed_pseudogene,6,predicted gene 6063 [Source:MGI Symbol;Acc:MGI:3645395],606532
Gm11907,8.02352460377619E-07,1.70273152964908,0.203,0.064,0.0147127370659444,processed_pseudogene,4,predicted gene 11907 [Source:MGI Symbol;Acc:MGI:3650140],230044
Gm14130,9.86362063961923E-07,1.51220962359966,0.372,0.182,0.0180869211668698,processed_pseudogene,2,predicted gene 14130 [Source:MGI Symbol;Acc:MGI:3652217],667048
Ms4a3,9.86406449445921E-07,-9.68065512151919,0,0.145,0.0180877350634898,protein_coding,19,"membrane-spanning 4-domains, subfamily A, member 3 [Source:MGI Symbol;Acc:MGI:2158468]",170813
Aldoa,1.05008774735754E-06,0.275913900878384,0.993,1,0.0192554590232952,protein_coding,7,"aldolase A, fructose-bisphosphate [Source:MGI Symbol;Acc:MGI:87994]",11674
3000002C10Rik,1.16376920415293E-06,0.30111835924032,0.608,0.382,0.0213400358965522,transcribed_processed_pseudogene,9,RIKEN cDNA 3000002C10 gene [Source:MGI Symbol;Acc:MGI:3036226],378954
Gm10293,1.3464338301746E-06,0.908194950832613,0.608,0.424,0.0246895571439116,processed_pseudogene,3,predicted pseudogene 10293 [Source:MGI Symbol;Acc:MGI:3704216],100039762
Nudt3,1.39571860186731E-06,0.354432847498686,0.953,0.976,0.0255932920024409,protein_coding,17,nudix hydrolase 3 [Source:MGI Symbol;Acc:MGI:1928484],56409
Hsph1,1.43054916152462E-06,-0.795465579663885,0.736,0.899,0.026231979974877,protein_coding,5,heat shock 105kDa/110kDa protein 1 [Source:MGI Symbol;Acc:MGI:105053],15505
Micu3,1.47343136932937E-06,0.609779226417884,0.912,0.888,0.0270183110193927,protein_coding,8,"mitochondrial calcium uptake family, member 3 [Source:MGI Symbol;Acc:MGI:1925756]",78506
Gm16378,1.50257268673625E-06,1.39787694812066,0.351,0.165,0.0275526753566825,processed_pseudogene,8,predicted gene 16378 [Source:MGI Symbol;Acc:MGI:3646886],100043225
Gatad1,1.65399035116163E-06,0.407661480836245,0.885,0.846,0.0303292210692508,protein_coding,5,GATA zinc finger domain containing 1 [Source:MGI Symbol;Acc:MGI:1914460],67210
Gm50024,1.67492908125112E-06,1.45315938362185,0.243,0.092,0.0307131745629019,lncRNA,18,"predicted gene, 50024 [Source:MGI Symbol;Acc:MGI:6275323]",NA
Smdt1,1.70438474366237E-06,0.347119265741272,0.98,0.987,0.0312533030445369,protein_coding,15,single-pass membrane protein with aspartate rich tail 1 [Source:MGI Symbol;Acc:MGI:1916279],69029
Mageh1,1.71775312911304E-06,2.49025527978512,0.264,0.11,0.0314984391285458,protein_coding,X,MAGE family member H1 [Source:MGI Symbol;Acc:MGI:1922875],75625
Trmt112-ps2,1.90142993595996E-06,0.914554709275342,0.541,0.356,0.0348665207356979,processed_pseudogene,4,"tRNA methyltransferase 11-2, pseudogene 2 [Source:MGI Symbol;Acc:MGI:3651720]",627985
Fam221b,1.90497651180307E-06,0.798056488672392,0.48,0.253,0.0349315542969328,protein_coding,4,"family with sequence similarity 221, member B [Source:MGI Symbol;Acc:MGI:2441678]",242408
Hdlbp,2.15891170717184E-06,-0.710497772910252,0.764,0.886,0.0395879639744101,protein_coding,1,high density lipoprotein (HDL) binding protein [Source:MGI Symbol;Acc:MGI:99256],110611
Col7a1,2.27392094643755E-06,-8.92758913660131,0,0.136,0.0416968883948253,protein_coding,9,"collagen, type VII, alpha 1 [Source:MGI Symbol;Acc:MGI:88462]",12836
Mrgprb5,2.27396264973165E-06,-8.63357811553029,0,0.136,0.0416976531081293,protein_coding,7,"MAS-related GPR, member B5 [Source:MGI Symbol;Acc:MGI:3033121]",404239
Gm8365,2.41550733531797E-06,1.80668249368799,0.176,0.053,0.0442931580077256,processed_pseudogene,5,predicted gene 8365 [Source:MGI Symbol;Acc:MGI:3647827],666922
4833421G17Rik,2.44120128310777E-06,2.57182901439936,0.196,0.068,0.0447643079283471,TEC,1,RIKEN cDNA 4833421G17 gene [Source:MGI Symbol;Acc:MGI:1921007],73757
Gm3076,2.4647634051905E-06,1.77227246290216,0.155,0.042,0.0451963665609782,processed_pseudogene,3,predicted gene 3076 [Source:MGI Symbol;Acc:MGI:3781253],100040980
Gm8130,2.51082575726923E-06,1.03530686873595,0.318,0.143,0.0460410119110458,processed_pseudogene,16,predicted gene 8130 [Source:MGI Symbol;Acc:MGI:3647919],666489
Gm12003,2.58400901421687E-06,1.56137568040354,0.149,0.037,0.0473829732936948,processed_pseudogene,11,predicted gene 12003 [Source:MGI Symbol;Acc:MGI:3651520],627244
Gm43584,2.59328917240958E-06,1.38148250986999,0.25,0.097,0.0475531435544745,lncRNA,3,predicted gene 43584 [Source:MGI Symbol;Acc:MGI:5663721],NA
Ndufs6,2.62731821304756E-06,0.460678666801222,0.878,0.941,0.0481771340726531,protein_coding,13,NADH:ubiquinone oxidoreductase core subunit S6 [Source:MGI Symbol;Acc:MGI:107932],407785
Ndufa10,2.67336979423439E-06,0.441782546739471,0.939,0.925,0.049021581916876,protein_coding,1,NADH:ubiquinone oxidoreductase subunit A10 [Source:MGI Symbol;Acc:MGI:1914523],67273
Rps24-ps3,2.70495736881869E-06,0.470755828037757,0.635,0.409,0.0496008032720283,processed_pseudogene,X,"ribosomal protein S24, pseudogene 3 [Source:MGI Symbol;Acc:MGI:3644407]",629116
Vcp,2.87489475185447E-06,-0.431909146358185,0.939,0.971,0.0527169450647554,protein_coding,4,valosin containing protein [Source:MGI Symbol;Acc:MGI:99919],269523
Maml1,2.87718861879178E-06,2.08705044382995,0.108,0.02,0.0527590077027849,protein_coding,11,mastermind like transcriptional coactivator 1 [Source:MGI Symbol;Acc:MGI:1890504],103806
Rps13-ps5,3.00232817422208E-06,2.13484254228687,0.108,0.02,0.0550536917307103,processed_pseudogene,11,"ribosomal protein S13, pseudogene 5 [Source:MGI Symbol;Acc:MGI:3650602]",668239
Atp6v0b,3.158771765313E-06,0.268916208276492,0.966,0.974,0.0579223978605445,protein_coding,4,"ATPase, H+ transporting, lysosomal V0 subunit B [Source:MGI Symbol;Acc:MGI:1890510]",114143
Gm12346,3.25624396421192E-06,-0.639597757298002,0.581,0.747,0.0597097455717539,transcribed_processed_pseudogene,11,predicted gene 12346 [Source:MGI Symbol;Acc:MGI:3649810],544800
Cd151,3.32999705312402E-06,0.79817827792501,0.824,0.855,0.0610621559631352,protein_coding,7,CD151 antigen [Source:MGI Symbol;Acc:MGI:1096360],12476
Ier5,3.44099359760836E-06,-8.8974000186767,0,0.132,0.0630974995993445,protein_coding,1,immediate early response 5 [Source:MGI Symbol;Acc:MGI:1337072],15939
Ndufb2,3.70918326119058E-06,0.409673916483622,0.926,0.954,0.0680152934604516,protein_coding,6,NADH:ubiquinone oxidoreductase subunit B2 [Source:MGI Symbol;Acc:MGI:1915448],68198
Cope,3.98588171679383E-06,0.567656100157907,0.845,0.884,0.0730891130408485,protein_coding,8,"coatomer protein complex, subunit epsilon [Source:MGI Symbol;Acc:MGI:1891702]",59042
Yif1b,4.49618559492301E-06,0.896416423875809,0.703,0.673,0.0824465552541033,protein_coding,7,Yip1 interacting factor homolog B (S. cerevisiae) [Source:MGI Symbol;Acc:MGI:1924504],77254
9330188P03Rik,5.0034678949494E-06,2.40377754956035,0.115,0.024,0.0917485907896871,lncRNA,14,RIKEN cDNA 9330188P03 gene [Source:MGI Symbol;Acc:MGI:2686435],380930
Gm7497,5.27177011946185E-06,1.82380276354224,0.182,0.059,0.0966684486805719,processed_pseudogene,18,predicted gene 7497 [Source:MGI Symbol;Acc:MGI:3646548],665111
Gm4819,5.42427713365934E-06,1.21180452410175,0.284,0.125,0.0994649697999113,processed_pseudogene,14,predicted gene 4819 [Source:MGI Symbol;Acc:MGI:3647912],219102
Kif21a,5.54960646691997E-06,-0.465985337956205,0.939,0.985,0.101763133783912,protein_coding,15,kinesin family member 21A [Source:MGI Symbol;Acc:MGI:109188],16564
Nop10,5.70575435870397E-06,0.393595671922246,0.926,0.954,0.104626417675555,protein_coding,2,NOP10 ribonucleoprotein [Source:MGI Symbol;Acc:MGI:1913431],66181
Gm16418,5.76725468574453E-06,0.947079685724217,0.216,0.077,0.105754149172497,processed_pseudogene,1,predicted pseudogene 16418 [Source:MGI Symbol;Acc:MGI:3644548],100040287
Rpl36-ps2,5.91769673248116E-06,-2.08017034868398,0.101,0.277,0.108512804983507,processed_pseudogene,11,"ribosomal protein L36, pseudogene 2 [Source:MGI Symbol;Acc:MGI:3650081]",100043483
Dynlt1-ps1,6.06800183387395E-06,1.24412088357186,0.223,0.086,0.111268949627747,processed_pseudogene,6,"dynein light chain Tctex-type 1, pseuodogene 1 [Source:MGI Symbol;Acc:MGI:3642625]",100043890
Gm13668,6.11007363323761E-06,1.09742858064375,0.399,0.218,0.112040420212678,processed_pseudogene,2,predicted gene 13668 [Source:MGI Symbol;Acc:MGI:3650878],667729
E230029C05Rik,6.37671885541286E-06,-7.50901364748786,0,0.125,0.116929893651706,lncRNA,7,RIKEN cDNA E230029C05 gene [Source:MGI Symbol;Acc:MGI:2442580],319711
Hal,6.38038310074936E-06,-9.13043761676784,0,0.125,0.116997084918441,protein_coding,10,histidine ammonia lyase [Source:MGI Symbol;Acc:MGI:96010],15109
Gm29170,6.46495290167092E-06,3.98591884177379,0.108,0.022,0.11854784135794,lncRNA,1,predicted gene 29170 [Source:MGI Symbol;Acc:MGI:5579876],NA
Gm10146,6.72530507593387E-06,0.899651769378387,0.304,0.138,0.123321919177399,processed_pseudogene,10,predicted gene 10146 [Source:MGI Symbol;Acc:MGI:3704367],100041500
Hsp90aa1,6.93861509442738E-06,-0.375153707787822,0.98,0.993,0.127233384986515,protein_coding,12,"heat shock protein 90, alpha (cytosolic), class A member 1 [Source:MGI Symbol;Acc:MGI:96250]",15519
Ndufab1,7.01527413018477E-06,0.430051571721944,0.899,0.932,0.128639081725198,protein_coding,7,NADH:ubiquinone oxidoreductase subunit AB1 [Source:MGI Symbol;Acc:MGI:1917566],70316
Traf3ip3,7.32134065875589E-06,0.51237864650898,0.149,0.042,0.134251423659607,protein_coding,1,TRAF3 interacting protein 3 [Source:MGI Symbol;Acc:MGI:2441706],215243
Gm4948,7.41194429751932E-06,0.574196990971765,0.878,0.857,0.135912822583612,processed_pseudogene,17,predicted gene 4948 [Source:MGI Symbol;Acc:MGI:3645145],240160
Gm12389,7.4494781873276E-06,-2.27697105611769,0.047,0.204,0.136601081521026,processed_pseudogene,4,predicted gene 12389 [Source:MGI Symbol;Acc:MGI:3650084],115489949
Rasl10a,7.82992447725863E-06,-7.80389691936099,0,0.123,0.143577325139491,protein_coding,11,"RAS-like, family 10, member A [Source:MGI Symbol;Acc:MGI:1922918]",75668
Npm3,7.86160031723419E-06,1.22947941642494,0.108,0.022,0.144158165017123,protein_coding,19,nucleoplasmin 3 [Source:MGI Symbol;Acc:MGI:894653],18150
2300009A05Rik,8.31074857580096E-06,2.92931617304774,0.236,0.101,0.152394196634462,protein_coding,9,RIKEN cDNA 2300009A05 gene [Source:MGI Symbol;Acc:MGI:1916728],69478
Dpm3,8.46558575925217E-06,0.438002306042908,0.743,0.618,0.155233446067407,protein_coding,3,dolichyl-phosphate mannosyltransferase polypeptide 3 [Source:MGI Symbol;Acc:MGI:1915813],68563
Gm2999,8.66138993171996E-06,-1.2904632924458,0.257,0.446,0.158823907177949,processed_pseudogene,15,predicted gene 2999 [Source:MGI Symbol;Acc:MGI:3781177],100418015
Syngr3,9.06136480912854E-06,0.525824565649318,0.885,0.908,0.16615824650499,protein_coding,17,synaptogyrin 3 [Source:MGI Symbol;Acc:MGI:1341881],20974
Mpc1,1.04589298995825E-05,0.492384059892213,0.878,0.89,0.191785397568645,protein_coding,17,mitochondrial pyruvate carrier 1 [Source:MGI Symbol;Acc:MGI:1915240],55951
Ndufc1,1.05703875602632E-05,0.345089533761226,0.953,0.987,0.193829196692546,protein_coding,3,NADH:ubiquinone oxidoreductase subunit C1 [Source:MGI Symbol;Acc:MGI:1913627],66377
Ndufa13,1.06368466685599E-05,0.280295768750918,0.98,0.991,0.195047857361383,protein_coding,8,NADH:ubiquinone oxidoreductase subunit A13 [Source:MGI Symbol;Acc:MGI:1914434],67184
Sdf2,1.08930993689444E-05,0.540964566322034,0.838,0.851,0.199746763128333,protein_coding,11,stromal cell derived factor 2 [Source:MGI Symbol;Acc:MGI:108019],20316
Rpl9-ps6,1.17427036443744E-05,-2.74674661495879,0.601,0.642,0.215325956726893,protein_coding,19,"ribosomal protein L9, pseudogene 6 [Source:MGI Symbol;Acc:MGI:3642682]",100042823
Nupr1,1.21216419023407E-05,-2.55674505677152,0.054,0.209,0.222274547563221,protein_coding,7,nuclear protein transcription regulator 1 [Source:MGI Symbol;Acc:MGI:1891834],56312
Fbxo17,1.22007071047727E-05,1.90213688764939,0.128,0.033,0.223724366180218,protein_coding,7,F-box protein 17 [Source:MGI Symbol;Acc:MGI:1354707],50760
Gm6052,1.22847335182958E-05,0.496100484208784,0.878,0.738,0.22526515852499,transcribed_processed_pseudogene,18,predicted gene 6052 [Source:MGI Symbol;Acc:MGI:3645585],606517
Erdr1x,1.25554804680613E-05,-3.91370920254524,0.034,0.178,0.230229845342841,lncRNA,X,erythroid differentiation regulator 1 x [Source:MGI Symbol;Acc:MGI:2384747],170942
Mylip,1.25855458631123E-05,2.18541042926552,0.128,0.033,0.230781154491889,protein_coding,13,myosin regulatory light chain interacting protein [Source:MGI Symbol;Acc:MGI:2388271],218203
Uqcc2,1.28963672145291E-05,0.346901591527143,0.953,0.974,0.236480685612821,protein_coding,17,ubiquinol-cytochrome c reductase complex assembly factor 2 [Source:MGI Symbol;Acc:MGI:1914517],67267
Tmem256,1.31922375062941E-05,0.27004891707412,0.905,0.956,0.241906059152915,protein_coding,11,transmembrane protein 256 [Source:MGI Symbol;Acc:MGI:1916436],69186
Tagln2,1.34054613703349E-05,0.653765624703981,0.757,0.651,0.245815945147832,protein_coding,1,transgelin 2 [Source:MGI Symbol;Acc:MGI:1312985],21346
Clic1,1.36011397066341E-05,0.49148748139625,0.959,0.954,0.249404098800549,protein_coding,17,chloride intracellular channel 1 [Source:MGI Symbol;Acc:MGI:2148924],114584
Gm8825,1.40178953180792E-05,1.54626878801333,0.182,0.064,0.257046146447619,processed_pseudogene,19,predicted gene 8825 [Source:MGI Symbol;Acc:MGI:3647098],667806
Mif,1.41267923493005E-05,0.289767716422292,0.946,0.956,0.259042991309123,protein_coding,10,macrophage migration inhibitory factor (glycosylation-inhibiting factor) [Source:MGI Symbol;Acc:MGI:96982],17319
Scn2b,1.42681264436584E-05,-0.676749392455968,0.628,0.826,0.261634634597365,protein_coding,9,"sodium channel, voltage-gated, type II, beta [Source:MGI Symbol;Acc:MGI:106921]",72821
Dct,1.43619351465912E-05,-6.07321758804222,0,0.116,0.263354804783042,protein_coding,14,dopachrome tautomerase [Source:MGI Symbol;Acc:MGI:102563],13190
Gramd1c,1.44255265761574E-05,-8.12288202465539,0,0.116,0.264520880826999,protein_coding,16,GRAM domain containing 1C [Source:MGI Symbol;Acc:MGI:2443024],207798
Mt3,1.4559644075977E-05,0.456413431842239,0.973,0.96,0.26698019342119,protein_coding,8,metallothionein 3 [Source:MGI Symbol;Acc:MGI:97173],17751
Higd2a,1.45604237597602E-05,0.355242662191329,0.905,0.932,0.266994490482723,protein_coding,13,"HIG1 domain family, member 2A [Source:MGI Symbol;Acc:MGI:1914294]",67044
Hsp90b1,1.50093384476268E-05,-0.632048279235057,0.824,0.921,0.275226239114132,protein_coding,10,"heat shock protein 90, beta (Grp94), member 1 [Source:MGI Symbol;Acc:MGI:98817]",22027
Cd302,1.56450679712269E-05,4.6820455670438,0.108,0.024,0.286883611388388,protein_coding,2,CD302 antigen [Source:MGI Symbol;Acc:MGI:1913455],66205
Atp6v1f,1.57014156748388E-05,0.290822259418647,0.959,0.965,0.287916859229519,protein_coding,6,"ATPase, H+ transporting, lysosomal V1 subunit F [Source:MGI Symbol;Acc:MGI:1913394]",66144
Slc1a2,1.76668066090623E-05,-9.00543947360736,0,0.114,0.323956232790375,protein_coding,2,"solute carrier family 1 (glial high affinity glutamate transporter), member 2 [Source:MGI Symbol;Acc:MGI:101931]",20511
Pard6g,1.76688183193256E-05,-8.97871360157898,0,0.114,0.323993121521473,protein_coding,18,par-6 family cell polarity regulator gamma [Source:MGI Symbol;Acc:MGI:2135606],93737
Gm8451,1.77121735750464E-05,-4.03794211329469,0.007,0.127,0.324788126845626,processed_pseudogene,1,predicted gene 8451 [Source:MGI Symbol;Acc:MGI:3644810],667090
Gm4833,1.97000314631023E-05,0.738105859750967,0.257,0.112,0.361239476938907,processed_pseudogene,18,predicted gene 4833 [Source:MGI Symbol;Acc:MGI:3646586],225134
Gm8824,2.03454420360504E-05,1.33486715059486,0.196,0.073,0.373074370615057,processed_pseudogene,16,predicted gene 8824 [Source:MGI Symbol;Acc:MGI:3647096],667802
Spr,2.06437966150788E-05,0.814967872325416,0.791,0.745,0.378545298530699,protein_coding,6,sepiapterin reductase [Source:MGI Symbol;Acc:MGI:103078],21336
Nenf,2.11332564976116E-05,0.383266665131609,0.899,0.912,0.387520524396704,protein_coding,1,neuron derived neurotrophic factor [Source:MGI Symbol;Acc:MGI:1913458],66208
Gm6576,2.11547172268852E-05,1.99223814684407,0.162,0.053,0.387914049789393,processed_pseudogene,15,predicted gene 6576 [Source:MGI Symbol;Acc:MGI:3646644],625311
Gm10443,2.13570099119913E-05,-4.52947775004757,0,0.112,0.391623490756185,transcribed_processed_pseudogene,6,predicted pseudogene 10443 [Source:MGI Symbol;Acc:MGI:3704272],100043527
H2bc27,2.29581679326103E-05,0.845284873408695,0.574,0.448,0.420983925380274,protein_coding,11,H2B clustered histone 27 [Source:MGI Symbol;Acc:MGI:1925553],78303
Fis1,2.37631338215967E-05,0.307088846904723,0.946,0.976,0.435744584886618,protein_coding,5,"fission, mitochondrial 1 [Source:MGI Symbol;Acc:MGI:1913687]",66437
Gm7507,2.38937192564439E-05,1.34155334139105,0.25,0.11,0.438139130005412,processed_pseudogene,6,predicted gene 7507 [Source:MGI Symbol;Acc:MGI:3643248],665129
Gm14038,2.42217752129902E-05,2.62026936945711,0.115,0.029,0.4441546920806,processed_pseudogene,2,predicted gene 14038 [Source:MGI Symbol;Acc:MGI:3650657],433478
Gm4217,2.45903325512755E-05,0.74781941917762,0.52,0.338,0.450912927992739,processed_pseudogene,15,predicted gene 4217 [Source:MGI Symbol;Acc:MGI:3782393],100043084
Ptger1,2.59652074642187E-05,1.85914991358213,0.25,0.114,0.476124009271378,protein_coding,8,prostaglandin E receptor 1 (subtype EP1) [Source:MGI Symbol;Acc:MGI:97793],19216
Gm30421,2.64563491389922E-05,-6.6880696606823,0,0.11,0.485130074161699,lncRNA,17,"predicted gene, 30421 [Source:MGI Symbol;Acc:MGI:5589580]",102632313
Gm48135,2.64639912496984E-05,-7.17739215639665,0,0.11,0.485270207545719,TEC,9,"predicted gene, 48135 [Source:MGI Symbol;Acc:MGI:6097497]",NA
Gm7183,2.7280400852539E-05,1.187309962181,0.243,0.105,0.500240710433008,processed_pseudogene,9,predicted gene 7183 [Source:MGI Symbol;Acc:MGI:3779691],636680
Gm7368,2.78286572458297E-05,1.92512395098553,0.115,0.029,0.51029408791678,processed_pseudogene,9,predicted gene 7368 [Source:MGI Symbol;Acc:MGI:3643487],664850
Gm9728,2.86419654362057E-05,0.557985091202767,0.209,0.081,0.525207720203704,processed_pseudogene,6,predicted gene 9728 [Source:MGI Symbol;Acc:MGI:3780132],723992
Eef1g,0.0000292101386762001,-0.511261012864753,0.946,0.978,0.535626312905481,protein_coding,19,eukaryotic translation elongation factor 1 gamma [Source:MGI Symbol;Acc:MGI:1914410],67160
Hnmt,2.95542604575387E-05,0.574172954867655,0.331,0.167,0.541936474009887,protein_coding,2,histamine N-methyltransferase [Source:MGI Symbol;Acc:MGI:2153181],140483
Gm12715,3.00172532153635E-05,-1.25950703233847,0.514,0.642,0.550426372210121,transcribed_processed_pseudogene,4,predicted gene 12715 [Source:MGI Symbol;Acc:MGI:3650759],100039940
Ndufs7,3.05139828073858E-05,0.423384042690897,0.899,0.93,0.559534902739034,protein_coding,10,NADH:ubiquinone oxidoreductase core subunit S7 [Source:MGI Symbol;Acc:MGI:1922656],75406
Gm2225,3.20679618256066E-05,-4.5496556319852,0,0.108,0.588030215996149,processed_pseudogene,8,predicted gene 2225 [Source:MGI Symbol;Acc:MGI:3780395],100039422
Gm20570,3.33340481495494E-05,-1.69493286224194,0.209,0.365,0.611246440918288,processed_pseudogene,18,"predicted gene, 20570 [Source:MGI Symbol;Acc:MGI:5295677]",100048142
Sdhd,3.44294136274503E-05,0.597134909204585,0.804,0.851,0.631332157686555,protein_coding,9,"succinate dehydrogenase complex, subunit D, integral membrane protein [Source:MGI Symbol;Acc:MGI:1914175]",66925
Ndufb9,3.49886971222399E-05,0.36856497533957,0.885,0.965,0.641587739130512,protein_coding,15,NADH:ubiquinone oxidoreductase subunit B9 [Source:MGI Symbol;Acc:MGI:1913468],66218
Rpl21-ps8,3.5419241205479E-05,0.304493501551342,0.797,0.655,0.649482625984869,processed_pseudogene,18,"ribosomal protein L21, pseudogene 8 [Source:MGI Symbol;Acc:MGI:3648345]",637748
Atp1a1,3.6602954214834E-05,0.594881209501154,0.892,0.895,0.671188371437411,protein_coding,3,"ATPase, Na+/K+ transporting, alpha 1 polypeptide [Source:MGI Symbol;Acc:MGI:88105]",11928
Eprs,3.6786446203546E-05,-0.750311067619736,0.736,0.859,0.674553064034422,NA,NA,NA,107508
Ppia,3.69247824211188E-05,-0.463331069887618,0.993,1,0.677089735256055,protein_coding,11,peptidylprolyl isomerase A [Source:MGI Symbol;Acc:MGI:97749],268373
Gm5526,3.6994601945787E-05,0.636757492245678,0.432,0.246,0.678370015879897,transcribed_processed_pseudogene,1,predicted pseudogene 5526 [Source:MGI Symbol;Acc:MGI:3643066],433297
Gm5874,3.70054061689584E-05,1.11125572196925,0.155,0.051,0.67856813292019,processed_pseudogene,6,predicted gene 5874 [Source:MGI Symbol;Acc:MGI:3648027],545829
Gm6322,3.71364582133311E-05,0.998780992710839,0.149,0.046,0.680971234257853,processed_pseudogene,X,predicted gene 6322 [Source:MGI Symbol;Acc:MGI:3645541],622432
Rpl35a-ps6,3.78878670468747E-05,-2.6200449598766,0.047,0.187,0.694749818038541,processed_pseudogene,5,"ribosomal protein L35A, pseudogene 6 [Source:MGI Symbol;Acc:MGI:3704258]",100042824
Gm8330,3.8268761753394E-05,1.86642995672651,0.277,0.134,0.701734284271986,processed_pseudogene,10,predicted gene 8330 [Source:MGI Symbol;Acc:MGI:3644864],666859
Samd8,3.89775943512449E-05,-0.88747461876086,0.595,0.758,0.714732147618778,protein_coding,14,sterile alpha motif domain containing 8 [Source:MGI Symbol;Acc:MGI:1914880],67630
Jmjd1c,3.91049640304724E-05,-0.882256891552162,0.48,0.673,0.717067725426772,protein_coding,10,jumonji domain containing 1C [Source:MGI Symbol;Acc:MGI:1918614],108829
Trim15,3.95676022111113E-05,-8.3251744669208,0,0.105,0.725551121745149,protein_coding,17,tripartite motif-containing 15 [Source:MGI Symbol;Acc:MGI:1916347],69097
Snrpf,4.07519895527753E-05,0.825298171855337,0.682,0.558,0.747269232429241,protein_coding,10,small nuclear ribonucleoprotein polypeptide F [Source:MGI Symbol;Acc:MGI:1917128],69878
Tmem145,4.16805648469752E-05,1.50349324581736,0.257,0.119,0.764296517598984,protein_coding,7,transmembrane protein 145 [Source:MGI Symbol;Acc:MGI:3607779],330485
Tcf7l2,4.27322389669335E-05,-0.252660463126676,0.122,0.033,0.783581065936659,protein_coding,19,"transcription factor 7 like 2, T cell specific, HMG box [Source:MGI Symbol;Acc:MGI:1202879]",21416
Gm12183,4.46687403114218E-05,-1.15157126598756,0.196,0.371,0.819090691090542,processed_pseudogene,11,predicted gene 12183 [Source:MGI Symbol;Acc:MGI:3652175],432554
Gm54867,4.82494825299373E-05,0.397876948120661,0.493,0.301,0.884750761151459,rRNA,18,"predicted gene, 54867 [Source:MGI Symbol;Acc:MGI:6846210]",NA
Grm8,4.83484622169965E-05,-8.77419332515321,0,0.103,0.886565751673065,protein_coding,6,"glutamate receptor, metabotropic 8 [Source:MGI Symbol;Acc:MGI:1351345]",14823
Hspd1,4.96168271572949E-05,-0.523592036964577,0.824,0.919,0.909823759583316,protein_coding,1,heat shock protein 1 (chaperonin) [Source:MGI Symbol;Acc:MGI:96242],15510
Gm3724,5.14119301607491E-05,-0.980024785020038,0.311,0.475,0.942740563357656,processed_pseudogene,5,predicted gene 3724 [Source:MGI Symbol;Acc:MGI:3804937],100042211
Gm8099,5.1955775914361E-05,0.829364968180099,0.365,0.202,0.952713062941637,processed_pseudogene,5,predicted gene 8099 [Source:MGI Symbol;Acc:MGI:3645754],666429
Gm5160,5.20849352879907E-05,1.10569619662735,0.196,0.077,0.955081458375886,processed_pseudogene,18,predicted gene 5160 [Source:MGI Symbol;Acc:MGI:3648528],382096
Cdh13,5.37467677249641E-05,1.39245790625332,0.338,0.189,0.985554479772666,protein_coding,8,cadherin 13 [Source:MGI Symbol;Acc:MGI:99551],12554
Lrrc56,5.61551500626852E-05,-2.92961720012569,0.034,0.163,1,protein_coding,7,leucine rich repeat containing 56 [Source:MGI Symbol;Acc:MGI:1917802],70552
Atox1,5.73427331801319E-05,0.277609084805209,0.973,0.954,1,protein_coding,11,antioxidant 1 copper chaperone [Source:MGI Symbol;Acc:MGI:1333855],11927
Gm44187,5.77124128623528E-05,-3.37722377493232,0.041,0.171,1,TEC,6,"predicted gene, 44187 [Source:MGI Symbol;Acc:MGI:5690579]",NA
Gm57286,5.90279706971142E-05,-6.66974947747551,0,0.101,1,lncRNA,5,"predicted gene, 57286 [Source:MGI Symbol;Acc:MGI:7338485]",NA
Gm9204,5.93014157218179E-05,2.40454067840167,0.101,0.024,1,processed_pseudogene,8,predicted gene 9204 [Source:MGI Symbol;Acc:MGI:3644610],668494
Gm10358,5.95550707999619E-05,-0.71479982511832,0.581,0.69,1,NA,NA,NA,100039229
Swi5,6.0624849167178E-05,0.396729699297247,0.932,0.974,1,protein_coding,2,SWI5 recombination repair homolog (yeast) [Source:MGI Symbol;Acc:MGI:1920181],72931
Cd96,6.10584113794709E-05,1.0004364088889,0.176,0.066,1,protein_coding,16,CD96 antigen [Source:MGI Symbol;Acc:MGI:1934368],84544
Gm10073,6.24048929885227E-05,-1.43402660785803,0.405,0.536,1,processed_pseudogene,8,predicted pseudogene 10073 [Source:MGI Symbol;Acc:MGI:3641908],100042734
Sigmar1,6.38079048408838E-05,0.556691426265932,0.764,0.787,1,protein_coding,4,sigma non-opioid intracellular receptor 1 [Source:MGI Symbol;Acc:MGI:1195268],18391
Zfp296,6.48952153222964E-05,2.17451584996495,0.115,0.031,1,protein_coding,7,zinc finger protein 296 [Source:MGI Symbol;Acc:MGI:1926956],63872
Gm5620,6.60751445185022E-05,-0.735422706645981,0.824,0.873,1,processed_pseudogene,9,predicted gene 5620 [Source:MGI Symbol;Acc:MGI:3647798],434428
Cbx3,6.66296571926862E-05,0.673419075975874,0.811,0.644,1,protein_coding,6,chromobox 3 [Source:MGI Symbol;Acc:MGI:108515],12417
Csnk2b,6.79613431888362E-05,0.650164811463998,0.838,0.813,1,protein_coding,17,"casein kinase 2, beta polypeptide [Source:MGI Symbol;Acc:MGI:88548]",13001
Gm12164,7.79675293391412E-05,1.68166991412125,0.122,0.035,1,transcribed_processed_pseudogene,11,predicted gene 12164 [Source:MGI Symbol;Acc:MGI:3650637],633082
Zc3h15,7.8369412720867E-05,-0.565338735722767,0.858,0.921,1,protein_coding,2,zinc finger CCCH-type containing 15 [Source:MGI Symbol;Acc:MGI:1919747],69082
Rps6-ps4,7.98633591118864E-05,-1.77920784489452,0.514,0.591,1,processed_pseudogene,2,"ribosomal protein S6, pseudogene 4 [Source:MGI Symbol;Acc:MGI:3650907]",105244208
Dst,8.30439123802394E-05,-0.504456765915004,0.818,0.925,1,protein_coding,1,dystonin [Source:MGI Symbol;Acc:MGI:104627],13518
Gm960,8.47231602683524E-05,-2.48342193358512,0.034,0.16,1,NA,NA,NA,381196
Hfe,8.78020357113484E-05,2.76895342163931,0.182,0.073,1,protein_coding,13,homeostatic iron regulator [Source:MGI Symbol;Acc:MGI:109191],15216
Gm5586,8.83421549662616E-05,-0.801963631225939,0.041,0.169,1,processed_pseudogene,7,predicted gene 5586 [Source:MGI Symbol;Acc:MGI:3645853],434127
Crybg3,8.84373306138284E-05,-3.30444250323865,0.061,0.196,1,protein_coding,16,beta-gamma crystallin domain containing 3 [Source:MGI Symbol;Acc:MGI:2676311],224273
Gm11953,8.96788620442905E-05,0.966594118651938,0.318,0.174,1,processed_pseudogene,11,predicted gene 11953 [Source:MGI Symbol;Acc:MGI:3649564],100041720
Gm13641,9.00160711252399E-05,1.03530686873595,0.122,0.035,1,processed_pseudogene,2,predicted gene 13641 [Source:MGI Symbol;Acc:MGI:3651867],115489459
Gm7730,9.04125642841859E-05,0.861890468775051,0.304,0.163,1,processed_pseudogene,8,predicted gene 7730 [Source:MGI Symbol;Acc:MGI:3647355],115486411
Tax1bp1,9.05700640621449E-05,-0.599181295018552,0.838,0.895,1,protein_coding,6,Tax1 (human T cell leukemia virus type I) binding protein 1 [Source:MGI Symbol;Acc:MGI:1289308],52440
mt-Tf,9.29767672929393E-05,1.94219746434447,0.135,0.044,1,Mt_tRNA,MT,mitochondrially encoded tRNA phenylalanine [Source:MGI Symbol;Acc:MGI:102487],17730
5330431K02Rik,9.30436678341931E-05,-3.84850011375952,0.027,0.145,1,TEC,13,RIKEN cDNA 5330431K02 gene [Source:MGI Symbol;Acc:MGI:1915439],68189
Maob,9.40230290939221E-05,3.3008095301605,0.101,0.026,1,protein_coding,X,monoamine oxidase B [Source:MGI Symbol;Acc:MGI:96916],109731
Gm5187,9.47258376291994E-05,1.31541478792869,0.155,0.055,1,processed_pseudogene,12,predicted gene 5187 [Source:MGI Symbol;Acc:MGI:3644132],382635
Gm10180,0.000100645631313983,1.62026936945711,0.209,0.09,1,processed_pseudogene,9,predicted gene 10180 [Source:MGI Symbol;Acc:MGI:3701608],NA
Snrpb,0.000105611186803815,0.423051486366865,0.865,0.881,1,protein_coding,2,small nuclear ribonucleoprotein B [Source:MGI Symbol;Acc:MGI:98342],20638
Cadm3,0.000109218885324478,0.594440438907023,0.865,0.895,1,protein_coding,1,cell adhesion molecule 3 [Source:MGI Symbol;Acc:MGI:2137858],94332
Gm4130,0.000111335467236484,0.58237276169858,0.696,0.47,1,processed_pseudogene,13,predicted gene 4130 [Source:MGI Symbol;Acc:MGI:3782306],100042959
Churc1,0.000111503709618015,0.531918649902676,0.838,0.8,1,protein_coding,12,churchill domain containing 1 [Source:MGI Symbol;Acc:MGI:1923684],211151
Zfp157,0.000111652367652227,-2.37446119328049,0.061,0.2,1,protein_coding,5,zinc finger protein 157 [Source:MGI Symbol;Acc:MGI:1919404],72154
Pdcd4,0.000113685886594892,0.43053220464565,0.804,0.716,1,protein_coding,19,programmed cell death 4 [Source:MGI Symbol;Acc:MGI:107490],18569
Lamtor2,0.000115558350388672,0.406390039263874,0.824,0.908,1,protein_coding,3,"late endosomal/lysosomal adaptor, MAPK and MTOR activator 2 [Source:MGI Symbol;Acc:MGI:1932697]",83409
Acta1,0.000116831831544791,0.981204666750872,0.291,0.152,1,protein_coding,8,"actin alpha 1, skeletal muscle [Source:MGI Symbol;Acc:MGI:87902]",11459
Hmcn2,0.000123066161841505,-0.290986418712812,0.311,0.156,1,protein_coding,2,hemicentin 2 [Source:MGI Symbol;Acc:MGI:2677838],665700
Gstp1,0.000125699054793542,0.279823823094979,0.926,0.965,1,protein_coding,19,"glutathione S-transferase, pi 1 [Source:MGI Symbol;Acc:MGI:95865]",14870
Anxa1,0.000125947170247445,1.88750682281106,0.169,0.066,1,protein_coding,19,annexin A1 [Source:MGI Symbol;Acc:MGI:96819],16952
Phpt1,0.000126961901709408,0.41123533097568,0.73,0.653,1,protein_coding,2,phosphohistidine phosphatase 1 [Source:MGI Symbol;Acc:MGI:1922704],75454
Mmp24os1,0.0001276865863879,1.02102894130073,0.554,0.433,1,protein_coding,2,matrix metallopeptidase 24 opposite strand transcript 1 [Source:MGI Symbol;Acc:MGI:3584273],613262
Naa38,0.000128012755609099,0.494723893542385,0.831,0.873,1,protein_coding,11,"N(alpha)-acetyltransferase 38, NatC auxiliary subunit [Source:MGI Symbol;Acc:MGI:1925554]",76522
Lamtor4,0.000129382359228173,0.43078812839708,0.818,0.857,1,protein_coding,5,"late endosomal/lysosomal adaptor, MAPK and MTOR activator 4 [Source:MGI Symbol;Acc:MGI:1913346]",66096
Gm29164,0.000129818792402338,1.0842164692169,0.284,0.145,1,processed_pseudogene,9,predicted gene 29164 [Source:MGI Symbol;Acc:MGI:5579870],NA
Eef1a2,0.000130930852215744,0.455187971384869,0.932,0.941,1,protein_coding,2,eukaryotic translation elongation factor 1 alpha 2 [Source:MGI Symbol;Acc:MGI:1096317],13628
Akap12,0.00013098880775405,-0.596081486606487,0.905,0.938,1,protein_coding,10,A kinase anchor protein 12 [Source:MGI Symbol;Acc:MGI:1932576],83397
Gm8959,0.000133111884018485,0.988001153957596,0.189,0.077,1,processed_pseudogene,9,predicted gene 8959 [Source:MGI Symbol;Acc:MGI:3642930],668070
Qpct,0.00013635839183883,1.98405230729147,0.209,0.09,1,protein_coding,17,glutaminyl-peptide cyclotransferase (glutaminyl cyclase) [Source:MGI Symbol;Acc:MGI:1917786],70536
Gm4734,0.000136808546434707,1.56423533454278,0.25,0.125,1,processed_pseudogene,9,predicted gene 4734 [Source:MGI Symbol;Acc:MGI:3782914],102639109
Vcp-rs,0.000137039495424961,-0.47652549103315,0.709,0.782,1,processed_pseudogene,X,"valosin containing protein, related sequence [Source:MGI Symbol;Acc:MGI:894298]",236937
Tecr,0.00013710339980662,0.304744231862124,0.98,0.989,1,protein_coding,8,"trans-2,3-enoyl-CoA reductase [Source:MGI Symbol;Acc:MGI:1915408]",106529
Timm8b,0.000137731389740264,0.344568242391441,0.932,0.947,1,protein_coding,9,translocase of inner mitochondrial membrane 8B [Source:MGI Symbol;Acc:MGI:1353424],30057
Gsk3b,0.000138308043777056,0.334903809927457,0.959,0.993,1,protein_coding,16,glycogen synthase kinase 3 beta [Source:MGI Symbol;Acc:MGI:1861437],56637
Ctxn1,0.00013940775149502,0.676915328936079,0.804,0.813,1,protein_coding,8,cortexin 1 [Source:MGI Symbol;Acc:MGI:88566],330695
Rpl3-ps1,0.000146518826219315,0.329710534987789,0.939,0.875,1,processed_pseudogene,X,"ribosomal protein L3, pseudogene 1 [Source:MGI Symbol;Acc:MGI:3644217]",100043000
Pgp,0.000148614347785597,0.444047129553587,0.845,0.868,1,protein_coding,17,phosphoglycolate phosphatase [Source:MGI Symbol;Acc:MGI:1914328],18671
Gm5844,0.000148760668396706,0.427906978895041,0.797,0.71,1,processed_pseudogene,3,predicted gene 5844 [Source:MGI Symbol;Acc:MGI:3645252],545508
Nme1,0.0001492934003503,0.299163626244879,0.98,0.978,1,protein_coding,11,NME/NM23 nucleoside diphosphate kinase 1 [Source:MGI Symbol;Acc:MGI:97355],18102
Csde1,0.000150095681488774,-0.295767221289741,0.973,0.965,1,protein_coding,3,"cold shock domain containing E1, RNA binding [Source:MGI Symbol;Acc:MGI:92356]",229663
Dctn6,0.000153580982818699,0.522687872340424,0.791,0.848,1,protein_coding,8,dynactin 6 [Source:MGI Symbol;Acc:MGI:1343154],22428
Gm15542,0.000154070408020665,-0.948014390117417,0.264,0.444,1,processed_pseudogene,7,predicted gene 15542 [Source:MGI Symbol;Acc:MGI:3782990],100043546
Ncl,0.000154810552425226,-0.607433949122384,0.885,0.938,1,protein_coding,1,nucleolin [Source:MGI Symbol;Acc:MGI:97286],17975
Bloc1s2-ps,0.000156714830762067,0.856709565279189,0.216,0.097,1,processed_pseudogene,2,"biogenesis of lysosomal organelles complex-1, subunit 2, pseudogene [Source:MGI Symbol;Acc:MGI:3702045]",625631
Cyb5a,0.000160407377380649,0.41190849794362,0.838,0.864,1,protein_coding,18,cytochrome b5 type A (microsomal) [Source:MGI Symbol;Acc:MGI:1926952],109672
Tubb4a,0.000161679331474767,0.500196062775665,0.912,0.954,1,protein_coding,17,"tubulin, beta 4A class IVA [Source:MGI Symbol;Acc:MGI:107848]",22153
Uqcrb,0.000163755783406663,0.346030710169766,0.885,0.934,1,protein_coding,13,ubiquinol-cytochrome c reductase binding protein [Source:MGI Symbol;Acc:MGI:1914780],22272
2900093K20Rik,0.000169373303653026,-2.8322428352404,0.027,0.141,1,lncRNA,2,RIKEN cDNA 2900093K20 gene [Source:MGI Symbol;Acc:MGI:1915287],108168734
Ndufa8,0.000174100613506897,0.416921166696149,0.899,0.923,1,protein_coding,2,NADH:ubiquinone oxidoreductase subunit A8 [Source:MGI Symbol;Acc:MGI:1915625],68375
Slx4,0.000174345060212381,-2.92621898344941,0.047,0.169,1,protein_coding,16,SLX4 structure-specific endonuclease subunit homolog (S. cerevisiae) [Source:MGI Symbol;Acc:MGI:106299],52864
Gm8894,0.000181088001791543,0.722148983476322,0.25,0.119,1,processed_pseudogene,14,predicted gene 8894 [Source:MGI Symbol;Acc:MGI:3643084],667952
Gm29773,0.00018185019307838,-1.21237957276441,0.122,0.273,1,lncRNA,8,"predicted gene, 29773 [Source:MGI Symbol;Acc:MGI:5588932]",101056072
Snrpd3,0.000183520409372223,0.631768826216076,0.797,0.681,1,protein_coding,10,small nuclear ribonucleoprotein D3 [Source:MGI Symbol;Acc:MGI:1914582],67332
Ube2v1,0.00018622460691374,0.671588146742089,0.466,0.312,1,protein_coding,2,ubiquitin-conjugating enzyme E2 variant 1 [Source:MGI Symbol;Acc:MGI:1913839],66589
Gm2451,0.000188943053504695,0.620269369457109,0.426,0.277,1,processed_pseudogene,3,predicted pseudogene 2451 [Source:MGI Symbol;Acc:MGI:3780618],100039840
Chchd10,0.000189476025467258,0.849179571842582,0.743,0.653,1,protein_coding,10,coiled-coil-helix-coiled-coil-helix domain containing 10 [Source:MGI Symbol;Acc:MGI:2143558],103172
Ckb-ps2,0.000190242595017095,1.62026936945711,0.108,0.031,1,processed_pseudogene,17,"creatine kinase, brain, pseudogene 2 [Source:MGI Symbol;Acc:MGI:88404]",12706
Ak1,0.000190641530982038,0.60032506853152,0.838,0.855,1,protein_coding,2,adenylate kinase 1 [Source:MGI Symbol;Acc:MGI:87977],11636
mt-Tc,0.000192921104663944,1.4307915705934,0.223,0.105,1,Mt_tRNA,MT,mitochondrially encoded tRNA cysteine [Source:MGI Symbol;Acc:MGI:102490],17727
Gm50432,0.000193467078807727,1.2303228511411,0.169,0.066,1,transcribed_processed_pseudogene,19,"predicted gene, 50432 [Source:MGI Symbol;Acc:MGI:6303364]",112486228
Anln,0.000195523764174581,3.54059111425138,0.142,0.051,1,protein_coding,9,"anillin, actin binding protein [Source:MGI Symbol;Acc:MGI:1920174]",68743
Eif4a2,0.000196235337811623,-0.501251127770908,0.939,0.969,1,protein_coding,16,eukaryotic translation initiation factor 4A2 [Source:MGI Symbol;Acc:MGI:106906],13682
Cyb5r3,0.00019775342825918,0.447931509577931,0.966,0.971,1,protein_coding,15,cytochrome b5 reductase 3 [Source:MGI Symbol;Acc:MGI:94893],109754
Ada,0.000198282776330296,-2.58626577511941,0.081,0.215,1,protein_coding,2,adenosine deaminase [Source:MGI Symbol;Acc:MGI:87916],11486
Gm13082,0.000199254443355597,1.45980469726386,0.108,0.031,1,processed_pseudogene,4,predicted gene 13082 [Source:MGI Symbol;Acc:MGI:3650233],100040924
Cebpzos,0.000207782600333527,0.506244055323299,0.764,0.754,1,protein_coding,17,"CCAAT/enhancer binding protein zeta, opposite strand [Source:MGI Symbol;Acc:MGI:1915804]",68554
Gm8655,0.000208067529558633,1.25348703878549,0.196,0.086,1,processed_pseudogene,12,predicted gene 8655 [Source:MGI Symbol;Acc:MGI:3647209],667475
Moap1,0.000209382958592869,1.14548978648638,0.459,0.336,1,protein_coding,12,modulator of apoptosis 1 [Source:MGI Symbol;Acc:MGI:1915555],64113
Gabrg3,0.000209735117559926,1.13484254228687,0.115,0.035,1,protein_coding,7,"gamma-aminobutyric acid type A receptor, subunit gamma 3 [Source:MGI Symbol;Acc:MGI:95624]",14407
Gm7985,0.000213271067430936,0.875526424699184,0.196,0.084,1,processed_pseudogene,12,predicted gene 7985 [Source:MGI Symbol;Acc:MGI:3645837],666213
Rps7-ps3,0.000213542420350938,-1.10329836949355,0.459,0.552,1,transcribed_processed_pseudogene,X,"ribosomal protein S7, pseudogene 3 [Source:MGI Symbol;Acc:MGI:3648396]",624124
Gm15266,0.000214528293603322,0.332910674382175,1,0.637,1,unprocessed_pseudogene,X,predicted gene 15266 [Source:MGI Symbol;Acc:MGI:3705867],100046078
Gm10481,0.000215154498210758,1.47342798112784,0.142,0.051,1,processed_pseudogene,5,predicted gene 10481 [Source:MGI Symbol;Acc:MGI:3708707],433845
mt-Nd1,0.000218071531788233,0.644785367338573,0.986,0.982,1,protein_coding,MT,mitochondrially encoded NADH dehydrogenase 1 [Source:MGI Symbol;Acc:MGI:101787],17716
Gm35595,0.000218786610952183,0.879187666818671,0.351,0.204,1,processed_pseudogene,14,"predicted gene, 35595 [Source:MGI Symbol;Acc:MGI:5594754]",102639239
Rspo4,0.000221807425945975,3.26232106238509,0.149,0.057,1,protein_coding,2,R-spondin 4 [Source:MGI Symbol;Acc:MGI:1924467],228770
Gm8756,0.000221905832766896,0.599207753929279,0.459,0.292,1,processed_pseudogene,13,predicted gene 8756 [Source:MGI Symbol;Acc:MGI:3644333],667676
Lyrm4,0.000221985094080502,0.47649962736739,0.804,0.857,1,protein_coding,13,LYR motif containing 4 [Source:MGI Symbol;Acc:MGI:2683538],380840
Cyb5d1,0.000224689345509312,-1.96046854540232,0.264,0.4,1,protein_coding,11,cytochrome b5 domain containing 1 [Source:MGI Symbol;Acc:MGI:2685586],327951
Ttc23,0.0002264187283589,-1.77359684041714,0.041,0.16,1,protein_coding,7,tetratricopeptide repeat domain 23 [Source:MGI Symbol;Acc:MGI:1914259],67009
Zfp655,0.000236212687774966,-0.584936483323729,0.5,0.67,1,protein_coding,5,zinc finger protein 655 [Source:MGI Symbol;Acc:MGI:1919861],72611
Gm16238,0.000239962389120062,0.754286717428796,0.304,0.16,1,processed_pseudogene,3,predicted gene 16238 [Source:MGI Symbol;Acc:MGI:3802104],100191076
Snrpe,0.00024697186606011,0.353264847872834,0.838,0.868,1,protein_coding,1,small nuclear ribonucleoprotein E [Source:MGI Symbol;Acc:MGI:98346],20643
1500009L16Rik,0.000251280844690689,1.05970821222609,0.236,0.116,1,protein_coding,10,RIKEN cDNA 1500009L16 gene [Source:MGI Symbol;Acc:MGI:1917034],69784
Gm8934,0.000259177034034632,1.12590941751686,0.311,0.176,1,processed_pseudogene,18,predicted gene 8934 [Source:MGI Symbol;Acc:MGI:3643402],668032
Idi1-ps4,0.0002609391867985,1.8129144473995,0.101,0.029,1,processed_pseudogene,7,"isopentenyl-diphosphate delta isomerase, pseudogene 4 [Source:MGI Symbol;Acc:MGI:5010990]",100417750
Rps3a1,0.000262362375860508,-0.278672327292798,0.953,0.996,1,protein_coding,3,ribosomal protein S3A1 [Source:MGI Symbol;Acc:MGI:1202063],20091
Slc39a1,0.00026841349875386,0.700170979511431,0.682,0.538,1,protein_coding,3,"solute carrier family 39 (zinc transporter), member 1 [Source:MGI Symbol;Acc:MGI:1353474]",53945
Gm36964,0.000270773414038672,0.676852897823476,0.23,0.108,1,processed_pseudogene,1,"predicted gene, 36964 [Source:MGI Symbol;Acc:MGI:5610192]",NA
Gm5276,0.000277410051095674,0.750329910021482,0.5,0.336,1,processed_pseudogene,3,predicted gene 5276 [Source:MGI Symbol;Acc:MGI:3646382],383862
Glipr2,0.000280293285340095,-0.894509616561606,0.345,0.519,1,protein_coding,4,GLI pathogenesis-related 2 [Source:MGI Symbol;Acc:MGI:1917770],384009
Ndufa6,0.000285244461328481,0.257388424712993,0.932,0.963,1,protein_coding,15,NADH:ubiquinone oxidoreductase subunit A6 [Source:MGI Symbol;Acc:MGI:1914380],67130
Pam16l,0.000286346201935186,0.680932151363733,0.385,0.235,1,protein_coding,10,presequence translocase associated motor 16 like [Source:MGI Symbol;Acc:MGI:3704359],100042179
Gm5389,0.000289904971322036,1.55886882479296,0.128,0.044,1,processed_pseudogene,X,predicted gene 5389 [Source:MGI Symbol;Acc:MGI:3644211],385362
Col6a2,0.00029042117053371,1.27850775235231,0.135,0.048,1,protein_coding,10,"collagen, type VI, alpha 2 [Source:MGI Symbol;Acc:MGI:88460]",12834
Fkbp1b,0.000294284569817241,0.533170719992405,0.892,0.862,1,protein_coding,12,FK506 binding protein 1b [Source:MGI Symbol;Acc:MGI:1336205],14226
Dnah10,0.000296135850060905,-1.37767989097813,0.101,0.244,1,protein_coding,5,"dynein, axonemal, heavy chain 10 [Source:MGI Symbol;Acc:MGI:1860299]",56087
Cysltr2,0.00031197657502952,-5.43139275036538,0.027,0.13,1,protein_coding,14,cysteinyl leukotriene receptor 2 [Source:MGI Symbol;Acc:MGI:1917336],70086
Rpl17-ps3,0.00031540792399043,0.462007285540377,0.318,0.178,1,processed_pseudogene,12,"ribosomal protein L17, pseudogene 3 [Source:MGI Symbol;Acc:MGI:3642206]",100040745
Aplp2,0.000318973375491463,-0.649783748534045,0.804,0.886,1,protein_coding,9,amyloid beta precursor-like protein 2 [Source:MGI Symbol;Acc:MGI:88047],11804
Gm1866,0.000324925784062746,-2.28662122615141,0.02,0.121,1,processed_pseudogene,X,predicted gene 1866 [Source:MGI Symbol;Acc:MGI:3037724],331507
Tspan7,0.000341486981903864,0.354346684298488,0.885,0.892,1,protein_coding,X,tetraspanin 7 [Source:MGI Symbol;Acc:MGI:1298407],21912
Dynlrb1,0.00034314787592363,0.25037810789257,0.966,0.991,1,protein_coding,2,dynein light chain roadblock-type 1 [Source:MGI Symbol;Acc:MGI:1914318],67068
Nrip1,0.000344232224351746,-1.09059934275274,0.459,0.613,1,protein_coding,16,nuclear receptor interacting protein 1 [Source:MGI Symbol;Acc:MGI:1315213],268903
Usp9x,0.000345676818139314,-0.794915434471297,0.703,0.796,1,protein_coding,X,"ubiquitin specific peptidase 9, X chromosome [Source:MGI Symbol;Acc:MGI:894681]",22284
Kcnk2,0.000350198898526659,2.52245457839051,0.23,0.114,1,protein_coding,1,"potassium channel, subfamily K, member 2 [Source:MGI Symbol;Acc:MGI:109366]",16526
Marchf9,0.000351076684400896,-1.97820341767029,0.054,0.176,1,protein_coding,10,membrane associated ring-CH-type finger 9 [Source:MGI Symbol;Acc:MGI:2446144],216438
Twf1,0.000368341464547751,0.683708727869943,0.784,0.802,1,protein_coding,15,twinfilin actin binding protein 1 [Source:MGI Symbol;Acc:MGI:1100520],19230
Septin5,0.00037075308765617,0.520537022871892,0.818,0.765,1,protein_coding,16,septin 5 [Source:MGI Symbol;Acc:MGI:1195461],18951
Thrap3,0.000370886000790245,-0.861327391327584,0.554,0.719,1,protein_coding,4,thyroid hormone receptor associated protein 3 [Source:MGI Symbol;Acc:MGI:2442637],230753
Cops6,0.000371418322772223,0.464786963523029,0.899,0.936,1,protein_coding,5,COP9 signalosome subunit 6 [Source:MGI Symbol;Acc:MGI:1349439],26893
Rps27a-ps3,0.000372045511414376,-2.17847242229579,0.054,0.169,1,transcribed_processed_pseudogene,6,"ribosomal protein S27A, pseudogene 3 [Source:MGI Symbol;Acc:MGI:3645406]",667035
Znhit1,0.000377228337782539,0.280086349569411,0.858,0.932,1,protein_coding,5,"zinc finger, HIT domain containing 1 [Source:MGI Symbol;Acc:MGI:1917353]",70103
Cacnb1,0.000378595828606703,1.2647231720724,0.588,0.514,1,protein_coding,11,"calcium channel, voltage-dependent, beta 1 subunit [Source:MGI Symbol;Acc:MGI:102522]",12295
Gm14236,0.000381669303209331,1.18080839623905,0.176,0.075,1,lncRNA,2,predicted gene 14236 [Source:MGI Symbol;Acc:MGI:3651467],NA
Clpp,0.000389707646384568,0.588903348845076,0.75,0.769,1,protein_coding,17,caseinolytic mitochondrial matrix peptidase proteolytic subunit [Source:MGI Symbol;Acc:MGI:1858213],53895
Gm15599,0.00039171988559821,1.21557381439972,0.304,0.169,1,processed_pseudogene,17,predicted gene 15599 [Source:MGI Symbol;Acc:MGI:3783046],100416143
Htatip2,0.000394201651538444,-0.46421826571134,0.736,0.853,1,protein_coding,7,HIV-1 Tat interactive protein 2 [Source:MGI Symbol;Acc:MGI:1859271],53415
Helz2,0.000396833913281431,-1.54402009731577,0.041,0.152,1,protein_coding,2,"helicase with zinc finger 2, transcriptional coactivator [Source:MGI Symbol;Acc:MGI:2385169]",229003
Gm10320,0.000399986781212159,1.03530686873595,0.162,0.066,1,NA,NA,NA,101055909
Psma2,0.000400694669070169,0.312418994421143,0.919,0.954,1,protein_coding,13,proteasome subunit alpha 2 [Source:MGI Symbol;Acc:MGI:104885],19166
Dda1,0.000406160388587419,0.424754313506863,0.899,0.932,1,protein_coding,8,DET1 and DDB1 associated 1 [Source:MGI Symbol;Acc:MGI:1913748],116914
Gm42047,0.000412003054531723,-4.5612970384206,0.034,0.138,1,lncRNA,8,"predicted gene, 42047 [Source:MGI Symbol;Acc:MGI:5624932]",105246823
Plek,0.000417931368454136,-3.1181498218506,0.041,0.152,1,protein_coding,11,pleckstrin [Source:MGI Symbol;Acc:MGI:1860485],56193
Mgst3,0.000423120971334874,0.807683521163967,0.723,0.695,1,protein_coding,1,microsomal glutathione S-transferase 3 [Source:MGI Symbol;Acc:MGI:1913697],66447
Gas2l3,0.000426367644869341,-0.99461890456877,0.196,0.356,1,protein_coding,10,growth arrest-specific 2 like 3 [Source:MGI Symbol;Acc:MGI:1918780],237436
Tpi-rs10,0.000426517362393535,0.787379355292367,0.203,0.092,1,transcribed_processed_pseudogene,18,triosephosphate isomerase related sequence 10 [Source:MGI Symbol;Acc:MGI:98798],665674
Kirrel3,0.000434764467563751,1.49468138824828,0.365,0.235,1,protein_coding,9,kirre like nephrin family adhesion molecule 3 [Source:MGI Symbol;Acc:MGI:1914953],67703
Psmb2,0.000438733060887528,0.420506004192717,0.885,0.919,1,protein_coding,4,"proteasome (prosome, macropain) subunit, beta type 2 [Source:MGI Symbol;Acc:MGI:1347045]",26445
Gm6085,0.000441989939573335,-2.19279920379489,0.081,0.207,1,processed_pseudogene,1,predicted gene 6085 [Source:MGI Symbol;Acc:MGI:3646770],619596
Tpt1-ps3,0.000450595731295368,-0.736564340378455,0.655,0.78,1,transcribed_processed_pseudogene,6,"tumor protein, translationally-controlled, pseudogene 3 [Source:MGI Symbol;Acc:MGI:2664997]",100043703
Gm13436,0.000458589925778501,0.521641336729393,0.453,0.308,1,processed_pseudogene,2,predicted gene 13436 [Source:MGI Symbol;Acc:MGI:3651005],624088
Tbc1d15,0.000460757182627426,-0.393140204023042,0.392,0.569,1,protein_coding,10,"TBC1 domain family, member 15 [Source:MGI Symbol;Acc:MGI:1913937]",66687
Ndufs8,0.000465156839852909,0.339264108601611,0.878,0.908,1,protein_coding,19,NADH:ubiquinone oxidoreductase core subunit S8 [Source:MGI Symbol;Acc:MGI:2385079],225887
Mrpl55,0.000466242359354971,0.596863793574697,0.743,0.798,1,protein_coding,11,mitochondrial ribosomal protein L55 [Source:MGI Symbol;Acc:MGI:1914462],67212
Dhcr24,0.000473050366652726,0.628564581997873,0.824,0.859,1,protein_coding,4,24-dehydrocholesterol reductase [Source:MGI Symbol;Acc:MGI:1922004],74754
Utrn,0.000473978803195707,-0.684542502882573,0.581,0.752,1,protein_coding,10,utrophin [Source:MGI Symbol;Acc:MGI:104631],22288
Atp8b3,0.00048732688304793,2.26231296538553,0.101,0.031,1,protein_coding,10,"ATPase, class I, type 8B, member 3 [Source:MGI Symbol;Acc:MGI:1914581]",67331
Gm56626,0.000487666332378911,-2.1122503196779,0.236,0.363,1,lncRNA,16,"predicted gene, 56626 [Source:MGI Symbol;Acc:MGI:7337166]",NA
Gm8174,0.000487741235719718,0.889876429214389,0.216,0.103,1,processed_pseudogene,15,predicted gene 8174 [Source:MGI Symbol;Acc:MGI:3648322],666579
Ost4,0.000490284013950441,0.384690495509378,0.858,0.886,1,protein_coding,5,oligosaccharyltransferase complex subunit 4 (non-catalytic) [Source:MGI Symbol;Acc:MGI:1914945],67695
Mlip,0.000493050884124785,-2.18349675711583,0.034,0.138,1,protein_coding,9,muscular LMNA-interacting protein [Source:MGI Symbol;Acc:MGI:1916892],69642
Dbi,0.000494611460965656,0.578288756628245,0.912,0.93,1,protein_coding,1,diazepam binding inhibitor [Source:MGI Symbol;Acc:MGI:94865],13167
Gm43597,0.000497594106203644,-2.77019010710107,0.041,0.145,1,lncRNA,5,predicted gene 43597 [Source:MGI Symbol;Acc:MGI:5663734],NA
Myo1c,0.00051285517950167,-1.25439490504247,0.25,0.409,1,protein_coding,11,myosin IC [Source:MGI Symbol;Acc:MGI:106612],17913
Naxe,0.000526954024101667,0.570007849989939,0.838,0.84,1,protein_coding,3,NAD(P)HX epimerase [Source:MGI Symbol;Acc:MGI:2180167],246703
Sh3bgrl3,0.000527775025647373,0.27469347942165,0.986,0.993,1,protein_coding,4,SH3 domain binding glutamic acid-rich protein-like 3 [Source:MGI Symbol;Acc:MGI:1920973],73723
Crip2,0.000528254100884444,0.311918714128058,0.953,0.98,1,protein_coding,12,cysteine rich protein 2 [Source:MGI Symbol;Acc:MGI:1915587],68337
Nfil3,0.000531898761408269,-0.726655705966871,0.318,0.448,1,protein_coding,13,"nuclear factor, interleukin 3, regulated [Source:MGI Symbol;Acc:MGI:109495]",18030
Rpl19-ps11,0.000535835239352299,-1.812690037819,0.507,0.527,1,transcribed_processed_pseudogene,8,"ribosomal protein L19, pseudogene 11 [Source:MGI Symbol;Acc:MGI:3642193]",100041511
Gm15294,0.000540314097338098,1.31541478792869,0.196,0.092,1,transcribed_processed_pseudogene,X,predicted gene 15294 [Source:MGI Symbol;Acc:MGI:3708114],666488
Gm4895,0.000544706363395832,0.663338091348995,0.101,0.031,1,processed_pseudogene,10,predicted gene 4895 [Source:MGI Symbol;Acc:MGI:3648582],235392
Slc25a45,0.000547270910972416,0.567457178372209,0.182,0.081,1,protein_coding,19,"solute carrier family 25, member 45 [Source:MGI Symbol;Acc:MGI:2147731]",107375
Krcc1,0.000548018879285,-1.20400885563696,0.27,0.42,1,protein_coding,6,lysine-rich coiled-coil 1 [Source:MGI Symbol;Acc:MGI:1889377],57896
Gm6382,0.000549008733465169,1.12550467770753,0.122,0.042,1,processed_pseudogene,X,predicted gene 6382 [Source:MGI Symbol;Acc:MGI:3646438],623006
Atp5l2-ps,0.000550397349496595,1.48276584570717,0.128,0.046,1,processed_pseudogene,11,"ATP synthase, H+ transporting, mitochondrial FO complex, subunit G2, pseudogene [Source:MGI Symbol;Acc:MGI:3649364]",100040708
Vgf,0.00057311128106709,0.667463857739755,0.811,0.833,1,protein_coding,5,VGF nerve growth factor inducible [Source:MGI Symbol;Acc:MGI:1343180],381677
Pvalb,0.000573958622606488,1.61704906668947,0.142,0.055,1,protein_coding,15,parvalbumin [Source:MGI Symbol;Acc:MGI:97821],19293
Hspa9,0.000574953484181424,-0.383826576859921,0.804,0.897,1,protein_coding,18,heat shock protein 9 [Source:MGI Symbol;Acc:MGI:96245],15526
Gm3671,0.000575459133078991,-1.63607038380268,0.243,0.13,1,processed_pseudogene,9,predicted gene 3671 [Source:MGI Symbol;Acc:MGI:3781847],100042107
Atp8a1,0.000578858862122415,-0.605261946704917,0.662,0.822,1,protein_coding,5,ATPase phospholipid transporting 8A1 [Source:MGI Symbol;Acc:MGI:1330848],11980
AI593442,0.000583401514047623,0.643471105552235,0.777,0.734,1,protein_coding,9,expressed sequence AI593442 [Source:MGI Symbol;Acc:MGI:2143099],330941
Rsad2,0.000597229503886063,-1.80204796072654,0.162,0.305,1,protein_coding,12,radical S-adenosyl methionine domain containing 2 [Source:MGI Symbol;Acc:MGI:1929628],58185
Kcng1,0.000601229075966353,1.31035823934496,0.149,0.059,1,protein_coding,2,"potassium voltage-gated channel, subfamily G, member 1 [Source:MGI Symbol;Acc:MGI:3616086]",241794
Ndufv3,0.000615985196098147,0.251495110899287,0.966,0.982,1,protein_coding,17,NADH:ubiquinone oxidoreductase core subunit V3 [Source:MGI Symbol;Acc:MGI:1890894],78330
Rara,0.000627867558419886,2.28036620023904,0.128,0.048,1,protein_coding,11,"retinoic acid receptor, alpha [Source:MGI Symbol;Acc:MGI:97856]",19401
Mcrip1,0.000629537087197126,0.437691814454688,0.851,0.864,1,protein_coding,11,MAPK regulated corepressor interacting protein 1 [Source:MGI Symbol;Acc:MGI:2384752],192173
Chrnb3,0.000638838170296426,0.847074319035175,0.176,0.079,1,protein_coding,8,"cholinergic receptor, nicotinic, beta polypeptide 3 [Source:MGI Symbol;Acc:MGI:106212]",108043
Gm12419,0.000639092343593651,0.783768101739988,0.243,0.125,1,processed_pseudogene,4,predicted gene 12419 [Source:MGI Symbol;Acc:MGI:3650581],100417804
Tspan6,0.000641646022081554,1.2241038816395,0.311,0.18,1,protein_coding,X,tetraspanin 6 [Source:MGI Symbol;Acc:MGI:1926264],56496
Thsd4,0.000643537939492765,-2.74133705012229,0.034,0.134,1,protein_coding,9,"thrombospondin, type I, domain containing 4 [Source:MGI Symbol;Acc:MGI:2672033]",207596
Prdx2-ps1,0.000652520121668227,0.381844430967317,0.824,0.8,1,transcribed_processed_pseudogene,1,"peroxiredoxin 2, pseudogene 1 [Source:MGI Symbol;Acc:MGI:1321403]",633295
Gm9341,0.00065430296498481,1.10089521036353,0.135,0.051,1,processed_pseudogene,7,predicted gene 9341 [Source:MGI Symbol;Acc:MGI:3645378],668764
Gm5425,0.000659118612434409,-1.61813536986797,0.088,0.209,1,processed_pseudogene,10,predicted gene 5425 [Source:MGI Symbol;Acc:MGI:3643901],432482
Rab4b,0.000662206354909208,0.555213485868752,0.743,0.741,1,protein_coding,7,"RAB4B, member RAS oncogene family [Source:MGI Symbol;Acc:MGI:105071]",19342
Med8,0.000666300552074026,-0.78359095539198,0.534,0.662,1,protein_coding,4,mediator complex subunit 8 [Source:MGI Symbol;Acc:MGI:1915269],80509
Gm9067,0.00067571823566464,1.0842164692169,0.115,0.04,1,processed_pseudogene,19,predicted gene 9067 [Source:MGI Symbol;Acc:MGI:3644658],668251
Gm5863,0.000687702431232112,0.873555798739341,0.297,0.169,1,processed_pseudogene,X,predicted gene 5863 [Source:MGI Symbol;Acc:MGI:3648580],545741
Gm49027,0.000690327956498552,0.60380812275794,0.77,0.703,1,protein_coding,5,"predicted gene, 49027 [Source:MGI Symbol;Acc:MGI:6118396]",NA
Gm10364,0.000690329553345214,1.00214000480075,0.196,0.092,1,transcribed_processed_pseudogene,14,predicted pseudogene 10364 [Source:MGI Symbol;Acc:MGI:3643153],100151693
Hnrnpa1,0.000697147102932388,-0.493137029571147,0.764,0.888,1,protein_coding,15,heterogeneous nuclear ribonucleoprotein A1 [Source:MGI Symbol;Acc:MGI:104820],15382
Itpkc,0.000697218823700434,-1.11536471096355,0.108,0.246,1,protein_coding,7,"inositol 1,4,5-trisphosphate 3-kinase C [Source:MGI Symbol;Acc:MGI:2442554]",233011
Slc26a7,0.000700528041927277,-2.76996473882116,0.034,0.132,1,protein_coding,4,"solute carrier family 26, member 7 [Source:MGI Symbol;Acc:MGI:2384791]",208890
Ecpas,0.000717781273891511,-0.692060995451624,0.649,0.763,1,protein_coding,4,Ecm29 proteasome adaptor and scaffold [Source:MGI Symbol;Acc:MGI:2140220],230249
Lypd6b,0.000720745202743731,-1.95451790995508,0.081,0.198,1,protein_coding,2,LY6/PLAUR domain containing 6B [Source:MGI Symbol;Acc:MGI:1919147],71897
Gm6552,0.000734903279138971,-1.63454452957172,0.122,0.246,1,processed_pseudogene,17,predicted gene 6552 [Source:MGI Symbol;Acc:MGI:3647048],625074
Rac3,0.000743848385707142,0.479708143355917,0.784,0.835,1,protein_coding,11,Rac family small GTPase 3 [Source:MGI Symbol;Acc:MGI:2180784],17979
Hrh1,0.000746317756966654,-2.52619665916121,0.034,0.134,1,protein_coding,6,histamine receptor H1 [Source:MGI Symbol;Acc:MGI:107619],15465
Apold1,0.000751214214409847,-3.46077435089895,0.034,0.132,1,protein_coding,6,apolipoprotein L domain containing 1 [Source:MGI Symbol;Acc:MGI:2685921],381823
Rpl24,0.000757126249051499,1.28728608606075,0.277,0.158,1,protein_coding,16,ribosomal protein L24 [Source:MGI Symbol;Acc:MGI:1915443],68193
Gm11960,0.000758006283526122,0.435300487790346,0.493,0.349,1,transcribed_processed_pseudogene,11,predicted gene 11960 [Source:MGI Symbol;Acc:MGI:3652301],100041006
Ifrd1,0.000762946765758831,-0.519982487085744,0.588,0.701,1,protein_coding,12,interferon-related developmental regulator 1 [Source:MGI Symbol;Acc:MGI:1316717],15982
Nmt2,0.000765212268980127,0.642239370981425,0.858,0.809,1,protein_coding,2,N-myristoyltransferase 2 [Source:MGI Symbol;Acc:MGI:1202298],18108
Hdhd3,0.000767861401105997,0.716484684716411,0.223,0.116,1,protein_coding,4,haloacid dehalogenase-like hydrolase domain containing 3 [Source:MGI Symbol;Acc:MGI:1919998],72748
Nf2,0.000770232387340292,-0.509151040473142,0.399,0.554,1,protein_coding,11,neurofibromin 2 [Source:MGI Symbol;Acc:MGI:97307],18016
1700120C14Rik,0.000772642065825616,-1.23669600081973,0.034,0.134,1,lncRNA,15,RIKEN cDNA 1700120C14 gene [Source:MGI Symbol;Acc:MGI:1920850],73600
Ptpn4,0.000773384526405206,-3.28004857222792,0.034,0.132,1,protein_coding,1,"protein tyrosine phosphatase, non-receptor type 4 [Source:MGI Symbol;Acc:MGI:1099792]",19258
Gm47724,0.000780238823508972,1.54009902077313,0.155,0.066,1,processed_pseudogene,10,"predicted gene, 47724 [Source:MGI Symbol;Acc:MGI:6096855]",NA
Scaf1,0.000786471327584128,0.775805389378621,0.764,0.712,1,protein_coding,7,SR-related CTD-associated factor 1 [Source:MGI Symbol;Acc:MGI:2141980],20463
Glod4,0.000787942191595248,0.561770692814338,0.689,0.615,1,protein_coding,11,glyoxalase domain containing 4 [Source:MGI Symbol;Acc:MGI:1914451],67201
Gm6055,0.00079465950855796,0.4448019292316,0.872,0.837,1,processed_pseudogene,14,predicted gene 6055 [Source:MGI Symbol;Acc:MGI:3648620],606520
Rbm45,0.000795096082152625,2.28585033038655,0.277,0.167,1,protein_coding,2,RNA binding motif protein 45 [Source:MGI Symbol;Acc:MGI:2387367],241490
Tpm1,0.000809406377104608,-0.549528260171682,0.885,0.886,1,protein_coding,9,"tropomyosin 1, alpha [Source:MGI Symbol;Acc:MGI:98809]",22003
Pitpnb,0.000816069491767109,-0.919432916223239,0.514,0.62,1,protein_coding,5,"phosphatidylinositol transfer protein, beta [Source:MGI Symbol;Acc:MGI:1927542]",56305
mt-Nd6,0.000816309728614649,0.405186902394957,0.858,0.815,1,protein_coding,MT,mitochondrially encoded NADH dehydrogenase 6 [Source:MGI Symbol;Acc:MGI:102495],17722
Gm11658,0.000816953340953875,1.18963501512725,0.135,0.053,1,processed_pseudogene,11,predicted gene 11658 [Source:MGI Symbol;Acc:MGI:3650797],194985
Gm10232,0.000817141923701951,-1.3850249302124,0.142,0.275,1,processed_pseudogene,17,predicted pseudogene 10232 [Source:MGI Symbol;Acc:MGI:3641637],100040029
Magee2,0.000819085010765602,1.9017183949894,0.162,0.07,1,protein_coding,X,MAGE family member E2 [Source:MGI Symbol;Acc:MGI:2148316],272790
Rps6ka1,0.000819954070228005,-4.03635411639149,0.034,0.132,1,protein_coding,4,ribosomal protein S6 kinase polypeptide 1 [Source:MGI Symbol;Acc:MGI:104558],20111
Taco1os,0.000820001927930668,1.28466633767267,0.155,0.066,1,lncRNA,11,"translational activator of mitochondrially encoded cytochrome c oxidase I, opposite strand [Source:MGI Symbol;Acc:MGI:1915441]",115487809
Gm7623,0.000839318377688052,1.4087652642634,0.162,0.07,1,processed_pseudogene,18,predicted gene 7623 [Source:MGI Symbol;Acc:MGI:3647114],101055696
Gm9211,0.000840988209777455,1.25414147065921,0.182,0.084,1,transcribed_processed_pseudogene,7,predicted gene 9211 [Source:MGI Symbol;Acc:MGI:3648971],668507
Lurap1l,0.000854479493601494,1.30330264781418,0.345,0.226,1,protein_coding,4,leucine rich adaptor protein 1-like [Source:MGI Symbol;Acc:MGI:106510],52829
Lipa,0.000855338020526218,-0.678937814840646,0.601,0.714,1,protein_coding,19,lysosomal acid lipase A [Source:MGI Symbol;Acc:MGI:96789],16889
Prr15,0.000864932971024336,1.75615279753888,0.189,0.092,1,protein_coding,6,proline rich 15 [Source:MGI Symbol;Acc:MGI:1925254],78004
Nedd4,0.000866584416569997,-0.480275265435637,0.885,0.919,1,protein_coding,9,"neural precursor cell expressed, developmentally down-regulated 4 [Source:MGI Symbol;Acc:MGI:97297]",17999
Agtr1b,0.000877277580418698,2.01987682816635,0.209,0.108,1,protein_coding,3,"angiotensin II receptor, type 1b [Source:MGI Symbol;Acc:MGI:87965]",11608
Fam174a,0.00088568072570767,0.676449507656821,0.696,0.642,1,protein_coding,1,"family with sequence similarity 174, member A [Source:MGI Symbol;Acc:MGI:1914948]",67698
Mrps36-ps1,0.000887667853366214,1.0759488532333,0.128,0.048,1,processed_pseudogene,17,"mitichondrial ribosomal protein S36, pseudogene 1 [Source:MGI Symbol;Acc:MGI:3809201]",100043826
Dusp11,0.000903129108184886,-1.02107560116157,0.534,0.673,1,protein_coding,6,dual specificity phosphatase 11 (RNA/RNP complex 1-interacting) [Source:MGI Symbol;Acc:MGI:1919352],72102
Gm4804,0.000910470574714905,1.19142607065323,0.155,0.066,1,transcribed_processed_pseudogene,12,predicted gene 4804 [Source:MGI Symbol;Acc:MGI:3646648],217409
Itgb3bp,0.000964442970409652,-1.3601190388008,0.223,0.36,1,protein_coding,4,integrin beta 3 binding protein (beta3-endonexin) [Source:MGI Symbol;Acc:MGI:1914983],67733
Mrpl23-ps1,0.000975809577186371,0.647036279019894,0.514,0.363,1,processed_pseudogene,2,"mitichondrial ribosomal protein L23, pseudogene 1 [Source:MGI Symbol;Acc:MGI:3650679]",100040519
9430021M05Rik,0.000982379952904307,-1.58523259721527,0.135,0.266,1,lncRNA,2,RIKEN cDNA 9430021M05 gene [Source:MGI Symbol;Acc:MGI:1924538],77288
Dlx3,0.000988998110015395,0.804170814327528,0.169,0.077,1,protein_coding,11,distal-less homeobox 3 [Source:MGI Symbol;Acc:MGI:94903],13393
Rpl7,0.00100809604105502,-0.41310884149062,0.939,0.96,1,protein_coding,1,ribosomal protein L7 [Source:MGI Symbol;Acc:MGI:98073],19989
Mdm2,0.00101890477956174,-0.554396496548304,0.554,0.684,1,protein_coding,10,transformed mouse 3T3 cell double minute 2 [Source:MGI Symbol;Acc:MGI:96952],17246
Tmbim4,0.00103315886225507,0.479112075653341,0.824,0.84,1,protein_coding,10,transmembrane BAX inhibitor motif containing 4 [Source:MGI Symbol;Acc:MGI:1915462],68212
6330403K07Rik,0.00104725007936715,-0.635295003169598,0.514,0.67,1,protein_coding,11,RIKEN cDNA 6330403K07 gene [Source:MGI Symbol;Acc:MGI:1918001],103712
Gm43322,0.00108211369403233,-1.94892581540573,0.054,0.158,1,TEC,3,predicted gene 43322 [Source:MGI Symbol;Acc:MGI:5663459],NA
Trim47,0.00109588396965847,-1.98718776905113,0.061,0.167,1,protein_coding,11,tripartite motif-containing 47 [Source:MGI Symbol;Acc:MGI:1917374],217333
Sned1,0.00110078598730322,-1.96157153962234,0.108,0.226,1,protein_coding,1,"sushi, nidogen and EGF-like domains 1 [Source:MGI Symbol;Acc:MGI:3045960]",208777
Gpd1l,0.00110288680017896,-0.694172659717122,0.446,0.611,1,protein_coding,9,glycerol-3-phosphate dehydrogenase 1-like [Source:MGI Symbol;Acc:MGI:1289257],333433
Mrps34,0.00110401611914806,0.44739708396446,0.75,0.712,1,protein_coding,17,mitochondrial ribosomal protein S34 [Source:MGI Symbol;Acc:MGI:1930188],79044
Gm7666,0.0011046729412119,0.586092254139021,0.534,0.396,1,transcribed_processed_pseudogene,15,predicted pseudogene 7666 [Source:MGI Symbol;Acc:MGI:3648907],665511
4732440D04Rik,0.00111733435477964,-2.19450302416298,0.061,0.169,1,lncRNA,1,RIKEN cDNA 4732440D04 gene [Source:MGI Symbol;Acc:MGI:3604103],654788
Gm12988,0.0011202175029397,0.690658697348507,0.318,0.185,1,processed_pseudogene,4,predicted gene 12988 [Source:MGI Symbol;Acc:MGI:3650876],665334
Mn1,0.00112028779911744,1.1718631205931,0.108,0.037,1,protein_coding,5,meningioma 1 [Source:MGI Symbol;Acc:MGI:1261813],433938
Hnrnpc,0.00112461294760185,-0.364179862354731,0.818,0.886,1,protein_coding,14,heterogeneous nuclear ribonucleoprotein C [Source:MGI Symbol;Acc:MGI:107795],15381
Ccl21a,0.00112646007748265,2.37735462424732,0.189,0.095,1,protein_coding,4,C-C motif chemokine ligand 21 (serine) [Source:MGI Symbol;Acc:MGI:1349183],18829
Micos13,0.00113657469947428,0.345860206359037,0.838,0.857,1,protein_coding,17,mitochondrial contact site and cristae organizing system subunit 13 [Source:MGI Symbol;Acc:MGI:2442174],224904
Mrpl23,0.00114111893686487,0.449614812984894,0.736,0.71,1,protein_coding,7,mitochondrial ribosomal protein L23 [Source:MGI Symbol;Acc:MGI:1196612],19935
Apoh,0.0011516094303404,-3.1565212348141,0.034,0.127,1,protein_coding,11,apolipoprotein H [Source:MGI Symbol;Acc:MGI:88058],11818
Eef1a1-ps1,0.00116183860507053,-1.68848333668252,0.054,0.158,1,processed_pseudogene,19,"eukaryotic translation elongation factor 1 alpha 1, pseudogene 1 [Source:MGI Symbol;Acc:MGI:2388571]",235503
Ip6k1,0.0011652855609924,-0.439899011360409,0.554,0.727,1,protein_coding,9,inositol hexaphosphate kinase 1 [Source:MGI Symbol;Acc:MGI:1351633],27399
Nat10,0.00117204210945163,-1.65011105328232,0.27,0.409,1,protein_coding,2,N-acetyltransferase 10 [Source:MGI Symbol;Acc:MGI:2138939],98956
Gm5430,0.00117717797681024,1.53007156048553,0.142,0.059,1,processed_pseudogene,17,predicted gene 5430 [Source:MGI Symbol;Acc:MGI:3648216],432543
Serping1,0.00118284751221096,-1.11696386130033,0.318,0.488,1,protein_coding,2,"serine (or cysteine) peptidase inhibitor, clade G, member 1 [Source:MGI Symbol;Acc:MGI:894696]",12258
Cox5b-ps,0.00118465082088749,-1.37973063054289,0.365,0.455,1,protein_coding,13,"cytochrome c oxidase subunit 5B, pseudogene [Source:MGI Symbol;Acc:MGI:3649411]",100040340
Scn11a,0.0011891677345526,-1.23866007184945,0.568,0.69,1,protein_coding,9,"sodium channel, voltage-gated, type XI, alpha [Source:MGI Symbol;Acc:MGI:1345149]",24046
Gm5829,0.00119208829376053,0.687383565315646,0.196,0.095,1,processed_pseudogene,1,predicted gene 5829 [Source:MGI Symbol;Acc:MGI:3644438],545326
Stom,0.00119330332293547,-1.07148685139044,0.365,0.516,1,protein_coding,2,stomatin [Source:MGI Symbol;Acc:MGI:95403],13830
Fsd1l,0.00119898675131149,-1.15307592183416,0.486,0.64,1,protein_coding,4,fibronectin type III and SPRY domain containing 1-like [Source:MGI Symbol;Acc:MGI:2442443],319636
Rufy3,0.00120025304852951,-0.351514631007895,0.939,0.96,1,protein_coding,5,RUN and FYVE domain containing 3 [Source:MGI Symbol;Acc:MGI:106484],17281
Anxa5,0.00120324706522472,0.326193854207265,1,0.998,1,protein_coding,3,annexin A5 [Source:MGI Symbol;Acc:MGI:106008],11747
Trim2,0.0012106006266858,-0.571330341695561,0.764,0.866,1,protein_coding,3,tripartite motif-containing 2 [Source:MGI Symbol;Acc:MGI:1933163],80890
2310015A10Rik,0.00123616931806718,1.04041375916904,0.277,0.167,1,lncRNA,12,RIKEN cDNA 2310015A10 gene [Source:MGI Symbol;Acc:MGI:1916798],69548
Gm1848,0.00126199952601798,-1.11091387211509,0.122,0.246,1,processed_pseudogene,X,predicted gene 1848 [Source:MGI Symbol;Acc:MGI:3037706],236737
Gm7481,0.00126347150130098,1.20523187017826,0.128,0.051,1,processed_pseudogene,12,predicted gene 7481 [Source:MGI Symbol;Acc:MGI:3648575],665077
Noxred1,0.00127284954899431,-2.63809359665279,0.02,0.105,1,protein_coding,12,NADP+ dependent oxidoreductase domain containing 1 [Source:MGI Symbol;Acc:MGI:1918525],71275
H4c14,0.00128033168994677,0.568213548390589,0.176,0.079,1,protein_coding,3,H4 clustered histone 14 [Source:MGI Symbol;Acc:MGI:2140113],320332
Gm8242,0.00128436581701728,1.03530686873595,0.128,0.051,1,transcribed_processed_pseudogene,18,predicted gene 8242 [Source:MGI Symbol;Acc:MGI:3647216],101055737
Akap5,0.00128796649885777,0.620269369457109,0.162,0.07,1,protein_coding,12,A kinase anchor protein 5 [Source:MGI Symbol;Acc:MGI:2685104],238276
Ppfibp1,0.00128951692307776,-1.57161779145137,0.277,0.396,1,protein_coding,6,"PTPRF interacting protein, binding protein 1 (liprin beta 1) [Source:MGI Symbol;Acc:MGI:1914783]",67533
Ggps1,0.00130139325276769,-0.933827359689641,0.527,0.659,1,protein_coding,13,geranylgeranyl diphosphate synthase 1 [Source:MGI Symbol;Acc:MGI:1341724],14593
4930579G24Rik,0.00131028385104155,1.46940270383048,0.182,0.088,1,protein_coding,3,RIKEN cDNA 4930579G24 gene [Source:MGI Symbol;Acc:MGI:1923189],75939
Gm8864,0.00132510880078459,1.10965421019603,0.291,0.176,1,processed_pseudogene,X,predicted gene 8864 [Source:MGI Symbol;Acc:MGI:3644830],667891
Ccdc163,0.00132903522904596,-1.69970781906009,0.054,0.158,1,protein_coding,4,coiled-coil domain containing 163 [Source:MGI Symbol;Acc:MGI:1915644],68394
Adamtsl3,0.00133439413000426,2.01985001999694,0.236,0.13,1,protein_coding,7,ADAMTS-like 3 [Source:MGI Symbol;Acc:MGI:3028499],269959
Gm10120,0.00134571496445362,-2.23058719123708,0.034,0.125,1,processed_pseudogene,10,predicted gene 10120 [Source:MGI Symbol;Acc:MGI:3641745],100043618
Cpne5,0.00134752333827277,1.76737366348932,0.155,0.07,1,protein_coding,17,copine V [Source:MGI Symbol;Acc:MGI:2385908],240058
Cysrt1,0.0013619980819928,0.962550526300638,0.277,0.167,1,protein_coding,2,cysteine rich tail 1 [Source:MGI Symbol;Acc:MGI:1915109],67859
Galnt6,0.00138187988892466,-2.36986038651883,0.034,0.127,1,protein_coding,15,polypeptide N-acetylgalactosaminyltransferase 6 [Source:MGI Symbol;Acc:MGI:1891640],207839
Zfp458,0.00139539446888674,-2.57237570848529,0.034,0.125,1,protein_coding,13,zinc finger protein 458 [Source:MGI Symbol;Acc:MGI:3040691],238690
Snrnp48,0.0013957003330968,-1.00921312207711,0.439,0.589,1,protein_coding,13,small nuclear ribonucleoprotein 48 (U11/U12) [Source:MGI Symbol;Acc:MGI:1915047],67797
Gm11836,0.00140336101455397,1.2303228511411,0.142,0.059,1,processed_pseudogene,4,predicted gene 11836 [Source:MGI Symbol;Acc:MGI:3650063],433688
Polr2k,0.00140812842552005,0.494344577462027,0.797,0.798,1,protein_coding,15,polymerase (RNA) II (DNA directed) polypeptide K [Source:MGI Symbol;Acc:MGI:102725],17749
Esam,0.00141527699045465,1.38679057400614,0.277,0.171,1,protein_coding,9,endothelial cell-specific adhesion molecule [Source:MGI Symbol;Acc:MGI:1916774],69524
Gm8343,0.001418934809226,0.954688408527668,0.162,0.073,1,processed_pseudogene,9,predicted gene 8343 [Source:MGI Symbol;Acc:MGI:3649108],666881
Kpna3,0.0014211740123584,-1.09685290896458,0.561,0.67,1,protein_coding,14,karyopherin subunit alpha 3 [Source:MGI Symbol;Acc:MGI:1100863],16648
Sft2d2,0.00143322051163773,2.00931166020301,0.196,0.103,1,protein_coding,1,SFT2 domain containing 2 [Source:MGI Symbol;Acc:MGI:1917362],108735
Gm13456,0.00143582357309798,-0.669999570102186,0.493,0.618,1,processed_pseudogene,2,predicted gene 13456 [Source:MGI Symbol;Acc:MGI:3651389],666531
Gm9762,0.00145420441392836,1.11330938073723,0.169,0.079,1,transcribed_processed_pseudogene,3,predicted pseudogene 9762 [Source:MGI Symbol;Acc:MGI:3704220],100041766
Zik1,0.00146688085223752,-3.76613205418367,0.034,0.125,1,protein_coding,7,zinc finger protein interacting with K protein 1 [Source:MGI Symbol;Acc:MGI:108070],22775
Dync1i2,0.00146777134147502,-0.528632886614679,0.959,0.965,1,protein_coding,2,dynein cytoplasmic 1 intermediate chain 2 [Source:MGI Symbol;Acc:MGI:107750],13427
Hspa5,0.00147683820727787,-0.55643927032288,0.845,0.925,1,protein_coding,2,heat shock protein 5 [Source:MGI Symbol;Acc:MGI:95835],14828
Bnip3l-ps,0.00149189125775002,1.07398733690001,0.243,0.132,1,transcribed_processed_pseudogene,12,"BCL2/adenovirus E1B interacting protein 3-like, pseudogene [Source:MGI Symbol;Acc:MGI:3642435]",100043324
H1f10,0.0015221557163625,1.69970383695151,0.108,0.04,1,protein_coding,6,H1.10 linker histone [Source:MGI Symbol;Acc:MGI:2685307],243529
Pcsk1n,0.00153322875576892,0.252964615958438,1,0.996,1,protein_coding,X,proprotein convertase subtilisin/kexin type 1 inhibitor [Source:MGI Symbol;Acc:MGI:1353431],30052
Gstm6,0.00153533148382769,1.62804672004883,0.196,0.099,1,protein_coding,3,"glutathione S-transferase, mu 6 [Source:MGI Symbol;Acc:MGI:1309467]",14867
Rap1gap2,0.00155180051649711,-0.966211975779101,0.514,0.633,1,protein_coding,11,RAP1 GTPase activating protein 2 [Source:MGI Symbol;Acc:MGI:3028623],380711
Trio,0.00156103248127151,-0.637262569510968,0.588,0.734,1,protein_coding,15,triple functional domain (PTPRF interacting) [Source:MGI Symbol;Acc:MGI:1927230],223435
Map1b,0.00158713191817044,-0.391943187281441,1,1,1,protein_coding,13,microtubule-associated protein 1B [Source:MGI Symbol;Acc:MGI:1306778],17755
Chkb,0.00160678970788265,0.835537356360175,0.345,0.224,1,protein_coding,15,choline kinase beta [Source:MGI Symbol;Acc:MGI:1328313],12651
Ppp1r11,0.00163837377798423,0.353269754157522,0.831,0.899,1,protein_coding,17,"protein phosphatase 1, regulatory inhibitor subunit 11 [Source:MGI Symbol;Acc:MGI:1923747]",76497
Zfp618,0.0016450133215954,1.81730621651666,0.122,0.048,1,protein_coding,4,zinc finger protein 618 [Source:MGI Symbol;Acc:MGI:1919950],72701
Mir22hg,0.00165033364615982,0.465541960242731,0.655,0.56,1,lncRNA,11,Mir22 host gene (non-protein coding) [Source:MGI Symbol;Acc:MGI:1914348],100042498
A430010J10Rik,0.00165793802352339,0.445395152043063,0.128,0.051,1,NA,NA,NA,319665
Sh2d4b,0.00166827502215396,-1.39386948138605,0.054,0.156,1,protein_coding,14,SH2 domain containing 4B [Source:MGI Symbol;Acc:MGI:1925182],328381
Mtus1,0.00167336700000042,-0.37549064911896,0.628,0.78,1,protein_coding,8,mitochondrial tumor suppressor 1 [Source:MGI Symbol;Acc:MGI:2142572],102103
Adamts8,0.00167649448828711,-1.71436977717981,0.081,0.189,1,protein_coding,9,ADAM metallopeptidase with thrombospondin type 1 motif 8 [Source:MGI Symbol;Acc:MGI:1353468],30806
Gm8326,0.00168355967200903,0.817950037296803,0.385,0.262,1,processed_pseudogene,1,predicted gene 8326 [Source:MGI Symbol;Acc:MGI:3644839],666855
Serp2,0.0016866054389662,0.420603195456168,0.797,0.813,1,protein_coding,14,stress-associated endoplasmic reticulum protein family member 2 [Source:MGI Symbol;Acc:MGI:1919911],72661
Phldb2,0.00168670707340528,0.429405030322433,0.101,0.035,1,protein_coding,16,"pleckstrin homology like domain, family B, member 2 [Source:MGI Symbol;Acc:MGI:2444981]",208177
Rex1bd,0.00169457785604209,0.305067137758059,0.865,0.925,1,protein_coding,8,required for excision 1-B domain containing [Source:MGI Symbol;Acc:MGI:1913712],66462
Trib3,0.00171871701841658,-0.940961367454987,0.196,0.334,1,protein_coding,2,tribbles pseudokinase 3 [Source:MGI Symbol;Acc:MGI:1345675],228775
U2af1,0.00171955604985551,-0.526198222432122,0.669,0.791,1,protein_coding,17,U2 small nuclear ribonucleoprotein auxiliary factor (U2AF) 1 [Source:MGI Symbol;Acc:MGI:98884],108121
Rps2-ps10,0.00174930427123645,0.367150432488398,0.392,0.251,1,transcribed_processed_pseudogene,18,"ribosomal protein S2, pseudogene 10 [Source:MGI Symbol;Acc:MGI:3645604]",667279
Dapk2,0.00177587099436582,-1.58239341025069,0.101,0.22,1,protein_coding,9,death-associated protein kinase 2 [Source:MGI Symbol;Acc:MGI:1341297],13143
Appl1,0.00180720947702512,-0.624079999538097,0.608,0.725,1,protein_coding,14,"adaptor protein, phosphotyrosine interaction, PH domain and leucine zipper containing 1 [Source:MGI Symbol;Acc:MGI:1920243]",72993
Prkca,0.00181727906045099,-0.57924750363428,0.459,0.631,1,protein_coding,11,"protein kinase C, alpha [Source:MGI Symbol;Acc:MGI:97595]",18750
Gm8100,0.00187568787110422,1.22795194667835,0.149,0.066,1,processed_pseudogene,8,predicted gene 8100 [Source:MGI Symbol;Acc:MGI:3649005],666430
Tpk1,0.00187674157500745,-1.3914237974964,0.162,0.292,1,protein_coding,6,thiamine pyrophosphokinase [Source:MGI Symbol;Acc:MGI:1352500],29807
Gm57393,0.00188195196108649,2.55315517359857,0.108,0.042,1,lncRNA,11,"predicted gene, 57393 [Source:MGI Symbol;Acc:MGI:7338699]",NA
Hoxd8,0.00191264997986265,1.01367204724892,0.507,0.369,1,protein_coding,2,homeobox D8 [Source:MGI Symbol;Acc:MGI:96209],15437
Gm3379,0.00191311612411029,-1.62765814398648,0.02,0.101,1,processed_pseudogene,12,predicted gene 3379 [Source:MGI Symbol;Acc:MGI:3781557],100041509
Gm7967,0.00194013200179478,-3.68185024435007,0.027,0.11,1,lncRNA,1,predicted gene 7967 [Source:MGI Symbol;Acc:MGI:3644984],666182
Fgd5,0.00194347930479973,0.897378960502625,0.108,0.04,1,protein_coding,6,"FYVE, RhoGEF and PH domain containing 5 [Source:MGI Symbol;Acc:MGI:2443369]",232237
Nrn1l,0.00195708305283893,1.09044842292841,0.351,0.233,1,protein_coding,8,neuritin 1-like [Source:MGI Symbol;Acc:MGI:2443642],234700
Ugcg,0.00198448902709562,-1.12459547540456,0.459,0.58,1,protein_coding,4,UDP-glucose ceramide glucosyltransferase [Source:MGI Symbol;Acc:MGI:1332243],22234
Clta,0.0019913598923471,-0.276090272384124,0.912,0.987,1,protein_coding,4,clathrin light chain A [Source:MGI Symbol;Acc:MGI:894297],12757
Gm13577,0.0019921953780694,-1.13461813270636,0.108,0.226,1,processed_pseudogene,2,predicted gene 13577 [Source:MGI Symbol;Acc:MGI:3649301],NA
Lama1,0.00202271089994845,-1.83916224918019,0.061,0.16,1,protein_coding,17,"laminin, alpha 1 [Source:MGI Symbol;Acc:MGI:99892]",16772
Lrmda,0.00202376442057588,-3.77204805332165,0.034,0.119,1,protein_coding,14,leucine rich melanocyte differentiation associated [Source:MGI Symbol;Acc:MGI:1923883],76633
Il31ra,0.00202527869796348,-2.76916985777174,0.162,0.277,1,protein_coding,13,interleukin 31 receptor A [Source:MGI Symbol;Acc:MGI:2180511],218624
Hoxa5,0.00203488379939095,0.519386012444448,0.169,0.079,1,protein_coding,6,homeobox A5 [Source:MGI Symbol;Acc:MGI:96177],15402
Cuedc2,0.00203665739776359,0.283667629769081,0.878,0.954,1,protein_coding,19,CUE domain containing 2 [Source:MGI Symbol;Acc:MGI:1914366],67116
Zbtb42,0.00204089741382962,-1.68128258939847,0.074,0.185,1,protein_coding,12,zinc finger and BTB domain containing 42 [Source:MGI Symbol;Acc:MGI:3644133],382639
Rps26-ps1,0.0020450025209612,-1.60854932103877,0.135,0.244,1,transcribed_processed_pseudogene,8,"ribosomal protein S26, pseudogene 1 [Source:MGI Symbol;Acc:MGI:3704322]",100042812
Polr2j,0.00205138560337255,0.504896673191533,0.757,0.789,1,protein_coding,5,polymerase (RNA) II (DNA directed) polypeptide J [Source:MGI Symbol;Acc:MGI:109582],20022
Sv2a,0.0020526700788848,0.679709491297522,0.48,0.349,1,protein_coding,3,synaptic vesicle glycoprotein 2a [Source:MGI Symbol;Acc:MGI:1927139],64051
Gabra3,0.00207579652271699,1.34216751553437,0.142,0.064,1,protein_coding,X,gamma-aminobutyric acid type A receptor subunit alpha 3 [Source:MGI Symbol;Acc:MGI:95615],14396
Cdc42ep2,0.00209078421762315,0.548179351706041,0.642,0.552,1,protein_coding,19,CDC42 effector protein 2 [Source:MGI Symbol;Acc:MGI:1929744],104252
Rps3a2,0.00211191070046639,-1.25419974845903,0.162,0.279,1,processed_pseudogene,14,ribosomal protein S3A2 [Source:MGI Symbol;Acc:MGI:3642853],100043780
Sh3bgrl2,0.00212529798752427,-0.846366072116933,0.75,0.842,1,protein_coding,9,SH3 domain binding glutamic acid-rich protein like 2 [Source:MGI Symbol;Acc:MGI:1915350],212531
Rps7,0.00212828006667427,-0.463675178390431,0.953,0.978,1,protein_coding,12,ribosomal protein S7 [Source:MGI Symbol;Acc:MGI:1333818],20115
Efcab14,0.00213997485538202,0.370918971022084,0.601,0.499,1,protein_coding,4,EF-hand calcium binding domain 14 [Source:MGI Symbol;Acc:MGI:2442397],230648
Sptan1,0.00215369016247396,-0.439495897129281,0.818,0.884,1,protein_coding,2,"spectrin alpha, non-erythrocytic 1 [Source:MGI Symbol;Acc:MGI:98386]",20740
Mrps18c,0.00216466621250504,0.635336193106681,0.824,0.8,1,protein_coding,5,mitochondrial ribosomal protein S18C [Source:MGI Symbol;Acc:MGI:1915985],68735
Morn2,0.0021656897976931,1.02081995986902,0.561,0.477,1,protein_coding,17,MORN repeat containing 2 [Source:MGI Symbol;Acc:MGI:2674071],378462
Mrps28,0.00218153298503479,1.09637829396422,0.669,0.637,1,protein_coding,3,mitochondrial ribosomal protein S28 [Source:MGI Symbol;Acc:MGI:1913480],232536
Ubc,0.00218543472996718,-0.320826217165378,0.986,0.976,1,protein_coding,5,ubiquitin C [Source:MGI Symbol;Acc:MGI:98889],22190
Mllt11,0.00221814887982535,0.41523327138062,0.905,0.916,1,protein_coding,3,"myeloid/lymphoid or mixed-lineage leukemia; translocated to, 11 [Source:MGI Symbol;Acc:MGI:1929671]",56772
Gm10080,0.00222348822175186,-0.356271657718902,0.311,0.187,1,processed_pseudogene,9,predicted gene 10080 [Source:MGI Symbol;Acc:MGI:3710529],100043172
Cox14,0.00224112628635335,0.314967082842846,0.872,0.934,1,protein_coding,15,cytochrome c oxidase assembly protein 14 [Source:MGI Symbol;Acc:MGI:1913629],66379
Rhno1,0.0022438528006198,1.18309092321561,0.432,0.323,1,protein_coding,6,RAD9-HUS1-RAD1 interacting nuclear orphan 1 [Source:MGI Symbol;Acc:MGI:1915315],72440
Tmem267,0.00225121094417809,0.710066039807754,0.209,0.11,1,protein_coding,13,transmembrane protein 267 [Source:MGI Symbol;Acc:MGI:3648543],633640
Taf1c,0.00225635636332299,1.0704238160191,0.25,0.143,1,protein_coding,8,"TATA-box binding protein associated factor, RNA polymerase I, C [Source:MGI Symbol;Acc:MGI:109576]",21341
Apc,0.00226215580625771,-0.547981757031652,0.689,0.815,1,protein_coding,18,"APC, WNT signaling pathway regulator [Source:MGI Symbol;Acc:MGI:88039]",11789
Gm6316,0.00226551664260225,0.426925480631159,0.554,0.409,1,processed_pseudogene,12,predicted pseudogene 6316 [Source:MGI Symbol;Acc:MGI:3646088],622339
Parvaos,0.00230040638905633,-1.92192484565831,0.101,0.211,1,lncRNA,7,"parvin, alpha, opposite strand [Source:MGI Symbol;Acc:MGI:2445046]",102636183
Gm8543,0.00232814718352528,1.08739537988441,0.209,0.11,1,processed_pseudogene,9,predicted gene 8543 [Source:MGI Symbol;Acc:MGI:3648878],667260
Gm12704,0.00234575921819264,1.45799794055823,0.155,0.073,1,processed_pseudogene,4,predicted gene 12704 [Source:MGI Symbol;Acc:MGI:3650671],665029
Bbc3,0.00235199756851543,-1.62413384794448,0.095,0.211,1,protein_coding,7,BCL2 binding component 3 [Source:MGI Symbol;Acc:MGI:2181667],170770
Klf13,0.00239957456990333,0.391615410920326,0.858,0.905,1,protein_coding,7,Kruppel-like transcription factor 13 [Source:MGI Symbol;Acc:MGI:1354948],50794
Pdap1,0.00243055238496927,0.400129399852039,0.932,0.897,1,protein_coding,5,PDGFA associated protein 1 [Source:MGI Symbol;Acc:MGI:2448536],231887
Ighg2c,0.00245163555319139,1.79365989031956,0.108,0.042,1,IG_C_gene,12,immunoglobulin heavy constant gamma 2C [Source:MGI Symbol;Acc:MGI:2686979],404711
Gm4654,0.00248429653795181,-1.63211779217718,0.25,0.347,1,processed_pseudogene,14,predicted gene 4654 [Source:MGI Symbol;Acc:MGI:3782836],100043797
Strap,0.00249153568224313,-0.382972604891139,0.736,0.829,1,protein_coding,6,serine/threonine kinase receptor associated protein [Source:MGI Symbol;Acc:MGI:1329037],20901
Zbtb5,0.00251140191456396,0.803910364016449,0.169,0.081,1,protein_coding,4,zinc finger and BTB domain containing 5 [Source:MGI Symbol;Acc:MGI:1924601],230119
Begain,0.00252882454959409,2.25518369215362,0.108,0.042,1,protein_coding,12,brain-enriched guanylate kinase-associated [Source:MGI Symbol;Acc:MGI:3044626],380785
Man2a1,0.00252996353094596,0.895376607591478,0.115,0.046,1,protein_coding,17,"mannosidase 2, alpha 1 [Source:MGI Symbol;Acc:MGI:104669]",17158
Tnfaip3,0.00253870852097405,-0.69531321392098,0.041,0.132,1,protein_coding,10,"tumor necrosis factor, alpha-induced protein 3 [Source:MGI Symbol;Acc:MGI:1196377]",21929
Fam237b,0.00255305127270018,2.06842429195118,0.23,0.134,1,protein_coding,5,"family with sequence similarity 237, member B [Source:MGI Symbol;Acc:MGI:3646213]",667705
Hbb-bt,0.0025560403361688,-2.30897973294091,0.034,0.119,1,protein_coding,7,"hemoglobin, beta adult t chain [Source:MGI Symbol;Acc:MGI:5474850]",101488143
Gm6441,0.00256831811613774,1.30992924884496,0.128,0.055,1,processed_pseudogene,X,predicted gene 6441 [Source:MGI Symbol;Acc:MGI:3646924],623591
Gm56654,0.00256924873036773,-1.82690998835617,0.041,0.13,1,lncRNA,19,"predicted gene, 56654 [Source:MGI Symbol;Acc:MGI:7337222]",NA
Gm47469,0.00257290338439452,1.22850164950111,0.101,0.037,1,lncRNA,13,"predicted gene, 47469 [Source:MGI Symbol;Acc:MGI:6096437]",NA
Tshz2,0.00268424279602249,-0.401634673666985,0.75,0.888,1,protein_coding,2,teashirt zinc finger family member 2 [Source:MGI Symbol;Acc:MGI:2153084],228911
Mospd3,0.0026957367875255,0.766533240849446,0.311,0.207,1,protein_coding,5,motile sperm domain containing 3 [Source:MGI Symbol;Acc:MGI:1916179],68929
Zcchc10,0.00269902903077401,0.794428876554326,0.345,0.224,1,protein_coding,11,"zinc finger, CCHC domain containing 10 [Source:MGI Symbol;Acc:MGI:1196228]",67966
Dnajb6,0.00277218046427271,-0.445572688599505,0.824,0.864,1,protein_coding,5,DnaJ heat shock protein family (Hsp40) member B6 [Source:MGI Symbol;Acc:MGI:1344381],23950
Trpc6,0.00277758172498559,-1.62087607071421,0.115,0.226,1,protein_coding,9,"transient receptor potential cation channel, subfamily C, member 6 [Source:MGI Symbol;Acc:MGI:109523]",22068
Gm10275,0.00281305098336359,0.464835370611785,0.649,0.508,1,transcribed_processed_pseudogene,10,predicted pseudogene 10275 [Source:MGI Symbol;Acc:MGI:3704354],19897
Gm5335,0.00281475366928692,1.28146745600535,0.169,0.084,1,processed_pseudogene,7,predicted gene 5335 [Source:MGI Symbol;Acc:MGI:3647920],384643
Clip1,0.00282786233413157,-0.775509464296221,0.514,0.653,1,protein_coding,5,CAP-GLY domain containing linker protein 1 [Source:MGI Symbol;Acc:MGI:1928401],56430
Rpl13-ps3,0.00287874056979061,0.666073059070234,0.155,0.073,1,processed_pseudogene,14,"ribosomal protein L13, pseudogene 3 [Source:MGI Symbol;Acc:MGI:3646682]",668182
Lsm8,0.00290086100178699,0.568413649822673,0.595,0.481,1,protein_coding,6,"LSM8 homolog, U6 small nuclear RNA associated [Source:MGI Symbol;Acc:MGI:1923772]",76522
Cntfr,0.00291890326813527,0.602550643636211,0.351,0.235,1,protein_coding,4,ciliary neurotrophic factor receptor [Source:MGI Symbol;Acc:MGI:99605],12804
Akain1,0.00293402497397608,1.63149662488036,0.115,0.046,1,protein_coding,17,A kinase anchor inhibitor 1 [Source:MGI Symbol;Acc:MGI:2444600],320722
Ybx1,0.00295012332212125,-1.1095964626172,0.439,0.541,1,protein_coding,4,Y box protein 1 [Source:MGI Symbol;Acc:MGI:99146],22608
Lgr4,0.00295060350774125,1.32153579958053,0.466,0.365,1,protein_coding,2,leucine-rich repeat-containing G protein-coupled receptor 4 [Source:MGI Symbol;Acc:MGI:1891468],107515
Stag1,0.00297006640808864,-0.536293993323749,0.236,0.367,1,protein_coding,9,STAG1 cohesin complex component [Source:MGI Symbol;Acc:MGI:1098658],20842
Pcdhgc4,0.00297655251476224,1.10960065108327,0.142,0.064,1,protein_coding,18,"protocadherin gamma subfamily C, 4 [Source:MGI Symbol;Acc:MGI:1935203]",93707
Trip12,0.00297963590330937,-0.8283046623481,0.628,0.721,1,protein_coding,1,thyroid hormone receptor interactor 12 [Source:MGI Symbol;Acc:MGI:1309481],14897
Eif2b2,0.00299130586693296,0.599037015015064,0.736,0.703,1,protein_coding,12,"eukaryotic translation initiation factor 2B, subunit 2 beta [Source:MGI Symbol;Acc:MGI:2145118]",217715
Ak4,0.00303857267017589,-4.56377945091875,0.034,0.114,1,protein_coding,4,adenylate kinase 4 [Source:MGI Symbol;Acc:MGI:87979],11639
2310043M15Rik,0.00304188058776849,-2.49123894575988,0.034,0.116,1,lncRNA,16,RIKEN cDNA 2310043M15 gene [Source:MGI Symbol;Acc:MGI:1919180],102633000
Tmem147,0.00307334271717152,0.43877780316778,0.784,0.837,1,protein_coding,7,transmembrane protein 147 [Source:MGI Symbol;Acc:MGI:1915011],69804
Trf,0.00312231445634874,-1.25311362701882,0.041,0.125,1,protein_coding,9,transferrin [Source:MGI Symbol;Acc:MGI:98821],22041
Ftl1-ps2,0.00313517198892485,0.906573554613749,0.128,0.055,1,processed_pseudogene,10,"ferritin light polypeptide, pseudogene 2 [Source:MGI Symbol;Acc:MGI:5434102]",434624
Arid3a,0.00315112722756803,-1.03299914465496,0.027,0.108,1,protein_coding,10,AT-rich interaction domain 3A [Source:MGI Symbol;Acc:MGI:1328360],13496
Isca2,0.0031733410569144,0.505173377961372,0.743,0.747,1,protein_coding,12,iron-sulfur cluster assembly 2 [Source:MGI Symbol;Acc:MGI:1921566],74316
Jkamp,0.00319035594128646,0.342786846166686,0.804,0.824,1,protein_coding,12,JNK1/MAPK8-associated membrane protein [Source:MGI Symbol;Acc:MGI:1915057],104771
Gm33887,0.00319322520117185,0.516246304913881,0.372,0.251,1,lncRNA,1,"predicted gene, 33887 [Source:MGI Symbol;Acc:MGI:5593046]",105244034
Gm16415,0.00319710237935953,1.72263108708679,0.176,0.092,1,processed_pseudogene,18,predicted pseudogene 16415 [Source:MGI Symbol;Acc:MGI:3647855],100042767
Pabpc1l,0.00319792664701029,-1.85846280513912,0.041,0.127,1,protein_coding,2,"poly(A) binding protein, cytoplasmic 1-like [Source:MGI Symbol;Acc:MGI:1922908]",381404
Scrn2,0.00322775983131105,1.77096372630153,0.182,0.099,1,protein_coding,11,secernin 2 [Source:MGI Symbol;Acc:MGI:1343092],217140
Gclm,0.00323411107948929,0.947687747894832,0.696,0.646,1,protein_coding,3,"glutamate-cysteine ligase, modifier subunit [Source:MGI Symbol;Acc:MGI:104995]",14630
Rpp21,0.00324524907473993,0.372509632710835,0.743,0.749,1,protein_coding,17,ribonuclease P 21 subunit [Source:MGI Symbol;Acc:MGI:1914926],67676
Slc25a43,0.00327502441560256,-1.31291252397034,0.034,0.116,1,protein_coding,X,"solute carrier family 25, member 43 [Source:MGI Symbol;Acc:MGI:2684854]",194744
Abca1,0.00328310695866355,-0.824844597134193,0.52,0.626,1,protein_coding,4,"ATP-binding cassette, sub-family A member 1 [Source:MGI Symbol;Acc:MGI:99607]",11303
Timm10,0.00331773543600862,0.522692640661617,0.696,0.732,1,protein_coding,2,translocase of inner mitochondrial membrane 10 [Source:MGI Symbol;Acc:MGI:1353429],30059
Dcn,0.00334032449697187,1.77710696630657,0.243,0.138,1,protein_coding,10,decorin [Source:MGI Symbol;Acc:MGI:94872],13179
Neu1,0.00335135518257351,-0.623177015090748,0.412,0.574,1,protein_coding,17,neuraminidase 1 [Source:MGI Symbol;Acc:MGI:97305],18010
Prdx4,0.00337224873271313,0.529811406729057,0.642,0.569,1,protein_coding,X,peroxiredoxin 4 [Source:MGI Symbol;Acc:MGI:1859815],53381
D130020L05Rik,0.00337452382602383,1.06057362734638,0.122,0.051,1,lncRNA,12,RIKEN cDNA D130020L05 gene [Source:MGI Symbol;Acc:MGI:2450270],319760
Elof1,0.003393527487944,0.524693742907519,0.716,0.749,1,protein_coding,9,"ELF1 homolog, elongation factor 1 [Source:MGI Symbol;Acc:MGI:1913376]",66126
Carnmt1,0.00339580714632324,-1.24222710679296,0.074,0.174,1,protein_coding,19,carnosine N-methyltransferase 1 [Source:MGI Symbol;Acc:MGI:1914633],67383
Psmb4,0.00339713001386941,0.282387868919758,0.899,0.96,1,protein_coding,3,"proteasome (prosome, macropain) subunit, beta type 4 [Source:MGI Symbol;Acc:MGI:1098257]",19172
Chd2,0.00340297083512561,-0.867109684047411,0.324,0.468,1,protein_coding,7,chromodomain helicase DNA binding protein 2 [Source:MGI Symbol;Acc:MGI:2448567],244059
Nfic,0.0034048242292488,0.59775624860528,0.77,0.835,1,protein_coding,10,nuclear factor I/C [Source:MGI Symbol;Acc:MGI:109591],18029
Map3k20,0.0034216602141498,-1.24726703429715,0.311,0.44,1,protein_coding,2,mitogen-activated protein kinase kinase kinase 20 [Source:MGI Symbol;Acc:MGI:2443258],65964
Ank2,0.00343663826062993,-0.487692112589151,0.872,0.936,1,protein_coding,3,"ankyrin 2, brain [Source:MGI Symbol;Acc:MGI:88025]",109676
Rnf20,0.00345068000306461,-0.604476088377776,0.581,0.701,1,protein_coding,4,ring finger protein 20 [Source:MGI Symbol;Acc:MGI:1925927],109331
Ndufa12-ps,0.00346181466599103,0.620269369457109,0.223,0.121,1,processed_pseudogene,5,"NADH:ubiquinone oxidoreductase subunit A12, pseudogene [Source:MGI Symbol;Acc:MGI:3801934]",112590811
mt-Cytb,0.0034778375949119,0.427664491385469,0.973,0.985,1,protein_coding,MT,mitochondrially encoded cytochrome b [Source:MGI Symbol;Acc:MGI:102501],17711
Msn,0.00347865279216068,-0.406829756996874,0.926,0.958,1,protein_coding,X,moesin [Source:MGI Symbol;Acc:MGI:97167],17698
Tceanc,0.00350837988715213,-2.97716248322626,0.047,0.134,1,protein_coding,X,transcription elongation factor A (SII) N-terminal and central domain containing [Source:MGI Symbol;Acc:MGI:2685236],245695
Gm39147,0.00351503756280534,-1.1238917261133,0.108,0.218,1,transcribed_processed_pseudogene,8,"predicted gene, 39147 [Source:MGI Symbol;Acc:MGI:5622032]",105243147
Septin6,0.00351891275132136,-0.557910108011512,0.736,0.831,1,protein_coding,X,septin 6 [Source:MGI Symbol;Acc:MGI:1888939],56526
Erh,0.00352052025464888,0.255574951639504,0.838,0.831,1,protein_coding,12,ERH mRNA splicing and mitosis factor [Source:MGI Symbol;Acc:MGI:108089],13877
Magi3,0.00353165255479358,-0.777698842573966,0.52,0.664,1,protein_coding,3,"membrane associated guanylate kinase, WW and PDZ domain containing 3 [Source:MGI Symbol;Acc:MGI:1923484]",99470
Ino80,0.00353616782513879,-1.27096998348158,0.291,0.42,1,protein_coding,2,INO80 complex subunit [Source:MGI Symbol;Acc:MGI:1915392],68142
Dync1h1,0.00353985195690082,-0.41540352857024,0.845,0.945,1,protein_coding,12,dynein cytoplasmic 1 heavy chain 1 [Source:MGI Symbol;Acc:MGI:103147],13424
Ssh1,0.00355098210665833,-0.685701951129391,0.595,0.716,1,protein_coding,5,slingshot protein phosphatase 1 [Source:MGI Symbol;Acc:MGI:2686240],231637
Pomgnt2,0.00355123940358254,0.770033613121466,0.615,0.585,1,protein_coding,9,"protein O-linked mannose beta 1,4-N-acetylglucosaminyltransferase 2 [Source:MGI Symbol;Acc:MGI:2143424]",215494
Ankrd12,0.00355817016882425,-0.581029020244715,0.716,0.793,1,protein_coding,17,ankyrin repeat domain 12 [Source:MGI Symbol;Acc:MGI:1914357],106585
Ccn3,0.00356743373340408,1.23475842618432,0.236,0.143,1,protein_coding,15,cellular communication network factor 3 [Source:MGI Symbol;Acc:MGI:109185],18133
Ifit1,0.00358501954152748,-1.09154646147384,0.331,0.468,1,protein_coding,19,interferon-induced protein with tetratricopeptide repeats 1 [Source:MGI Symbol;Acc:MGI:99450],15957
Pold4,0.00363158540698848,0.728456913260932,0.595,0.549,1,protein_coding,19,"polymerase (DNA-directed), delta 4 [Source:MGI Symbol;Acc:MGI:1916995]",69745
Gm6142,0.00373401768220038,-1.28953282157131,0.196,0.299,1,processed_pseudogene,16,predicted pseudogene 6142 [Source:MGI Symbol;Acc:MGI:3644670],620313
Htr4,0.00373517669513955,-1.12066971096374,0.095,0.202,1,protein_coding,18,5 hydroxytryptamine (serotonin) receptor 4 [Source:MGI Symbol;Acc:MGI:109246],15562
Gm4929,0.00373890837224511,0.982839448841817,0.155,0.075,1,processed_pseudogene,12,predicted gene 4929 [Source:MGI Symbol;Acc:MGI:3645941],238091
Btbd2,0.00374552143068461,0.613157601248051,0.662,0.629,1,protein_coding,10,BTB domain containing 2 [Source:MGI Symbol;Acc:MGI:1933831],208198
Rapgef6,0.00374873083767313,-0.759925420348837,0.493,0.626,1,protein_coding,11,Rap guanine nucleotide exchange factor (GEF) 6 [Source:MGI Symbol;Acc:MGI:2384761],192786
Morrbid,0.00378987578365188,0.579664286778156,0.169,0.086,1,lncRNA,2,myeloid RNA regulator of BCL2L11 induced cell death [Source:MGI Symbol;Acc:MGI:3652191],100043424
Fdxacb1,0.00379697856753306,-0.646245605111647,0.108,0.042,1,protein_coding,9,ferredoxin-fold anticodon binding domain containing 1 [Source:MGI Symbol;Acc:MGI:3584513],382137
Cfap36,0.0038215669172086,-0.633477717334626,0.784,0.84,1,protein_coding,11,cilia and flagella associated protein 36 [Source:MGI Symbol;Acc:MGI:1913994],216618
Scg3,0.00382285202183859,-0.843883421043,0.865,0.914,1,protein_coding,9,secretogranin III [Source:MGI Symbol;Acc:MGI:103032],20255
Gpc6,0.00384242749281407,-1.02040256385033,0.034,0.116,1,protein_coding,14,glypican 6 [Source:MGI Symbol;Acc:MGI:1346322],23888
Gm13588,0.00386305876859872,0.343751734259693,0.682,0.565,1,processed_pseudogene,2,predicted gene 13588 [Source:MGI Symbol;Acc:MGI:3650686],100462931
Mpv17,0.00386645078466803,0.440259198300025,0.709,0.637,1,protein_coding,5,MpV17 mitochondrial inner membrane protein [Source:MGI Symbol;Acc:MGI:97138],17527
Gm43752,0.00387325840235768,1.33076275226212,0.115,0.048,1,transcribed_processed_pseudogene,5,predicted gene 43752 [Source:MGI Symbol;Acc:MGI:5663889],NA
Ubr5,0.00387759512638146,-0.727017094965972,0.514,0.633,1,protein_coding,15,ubiquitin protein ligase E3 component n-recognin 5 [Source:MGI Symbol;Acc:MGI:1918040],70790
Fmo5,0.00389064154407633,-1.11752991155165,0.068,0.163,1,protein_coding,3,flavin containing monooxygenase 5 [Source:MGI Symbol;Acc:MGI:1310004],14263
Stk10,0.00391015139483928,-1.4617240027402,0.061,0.156,1,protein_coding,11,serine/threonine kinase 10 [Source:MGI Symbol;Acc:MGI:1099439],20868
Klhdc9,0.00392862210545299,1.0759488532333,0.128,0.057,1,protein_coding,1,kelch domain containing 9 [Source:MGI Symbol;Acc:MGI:1916124],68874
H3c15,0.00393572726891034,-1.65771537784266,0.047,0.134,1,protein_coding,3,H3 clustered histone 15 [Source:MGI Symbol;Acc:MGI:2448357],260423
Gm9182,0.00394825469809489,1.15314335902981,0.149,0.07,1,processed_pseudogene,10,predicted gene 9182 [Source:MGI Symbol;Acc:MGI:3644174],668459
Rps18-ps5,0.00396806720402608,-2.02358682031762,0.034,0.112,1,processed_pseudogene,13,"ribosomal protein S18, pseudogene 5 [Source:MGI Symbol;Acc:MGI:3649931]",100042388
C630043F03Rik,0.00398752247517717,-2.85238291481052,0.081,0.18,1,lncRNA,4,RIKEN cDNA C630043F03 gene [Source:MGI Symbol;Acc:MGI:1915535],68285
Aldh1l2,0.00399254997786808,-2.07048779528664,0.061,0.154,1,protein_coding,10,"aldehyde dehydrogenase 1 family, member L2 [Source:MGI Symbol;Acc:MGI:2444680]",216188
Dennd4a,0.00399776599766865,-0.846390195365427,0.493,0.615,1,protein_coding,9,DENN domain containing 4A [Source:MGI Symbol;Acc:MGI:2142979],102442
Gm8483,0.00401838952191428,0.883303775290903,0.142,0.066,1,processed_pseudogene,14,predicted gene 8483 [Source:MGI Symbol;Acc:MGI:3644915],667152
Gm12663,0.00404192454046708,0.82056801994294,0.169,0.084,1,processed_pseudogene,11,predicted gene 12663 [Source:MGI Symbol;Acc:MGI:3652168],105274305
Psmb1,0.00405022381037224,0.271980620959228,0.966,0.978,1,protein_coding,17,"proteasome (prosome, macropain) subunit, beta type 1 [Source:MGI Symbol;Acc:MGI:104884]",19170
Gm7129,0.00407780736701791,0.707732210707448,0.345,0.231,1,processed_pseudogene,X,predicted gene 7129 [Source:MGI Symbol;Acc:MGI:3648820],634019
Galns,0.00409531887233707,2.81060058156126,0.128,0.057,1,protein_coding,8,galactosamine (N-acetyl)-6-sulfatase [Source:MGI Symbol;Acc:MGI:1355303],50917
Osbpl7,0.00410263877154241,0.593722214845549,0.277,0.169,1,protein_coding,11,oxysterol binding protein-like 7 [Source:MGI Symbol;Acc:MGI:1918490],71240
Trarg1,0.00410445820551021,0.391568476854777,0.912,0.963,1,protein_coding,11,trafficking regulator of GLUT4 (SLC2A4) 1 [Source:MGI Symbol;Acc:MGI:3029307],237858
Rufy2,0.00412485030153936,-0.501674204418995,0.696,0.826,1,protein_coding,10,RUN and FYVE domain-containing 2 [Source:MGI Symbol;Acc:MGI:1917682],70432
Mdfic2,0.0041291919886196,-1.66059606880837,0.216,0.332,1,protein_coding,6,MyoD family inhibitor domain containing 2 [Source:MGI Symbol;Acc:MGI:2685611],330390
Arhgap44,0.00414657848191215,0.629074550231397,0.743,0.745,1,protein_coding,11,Rho GTPase activating protein 44 [Source:MGI Symbol;Acc:MGI:2144423],216831
Nadk2,0.00415162626997427,0.77638857137439,0.108,0.044,1,protein_coding,15,"NAD kinase 2, mitochondrial [Source:MGI Symbol;Acc:MGI:1915896]",68646
1110065P20Rik,0.00418964090056548,0.747319477734683,0.568,0.53,1,protein_coding,4,RIKEN cDNA 1110065P20 gene [Source:MGI Symbol;Acc:MGI:1916170],68920
Nfkbil1,0.00420481719198174,-1.01404304764674,0.135,0.246,1,protein_coding,17,nuclear factor of kappa light polypeptide gene enhancer in B cells inhibitor like 1 [Source:MGI Symbol;Acc:MGI:1340031],18038
Akap6,0.00420484559514376,-0.562132564332199,0.75,0.855,1,protein_coding,12,A kinase anchor protein 6 [Source:MGI Symbol;Acc:MGI:3050566],238161
2610021A01Rik,0.00420745838824669,-1.63720342009816,0.135,0.242,1,protein_coding,7,RIKEN cDNA 2610021A01 gene [Source:MGI Symbol;Acc:MGI:1922662],668572
Eogt,0.00421265395270757,-2.0572244170179,0.162,0.273,1,protein_coding,6,EGF domain specific O-linked N-acetylglucosamine transferase [Source:MGI Symbol;Acc:MGI:2141669],101351
Atrx,0.00422965210670779,-1.55928507832147,0.561,0.622,1,protein_coding,X,"ATRX, chromatin remodeler [Source:MGI Symbol;Acc:MGI:103067]",22589
Bcl11a,0.00423225921292899,-3.59307791227633,0.041,0.121,1,protein_coding,11,BCL11 transcription factor A [Source:MGI Symbol;Acc:MGI:106190],14025
Rnf208,0.00423625773074427,0.455911401898836,0.615,0.534,1,protein_coding,2,ring finger protein 208 [Source:MGI Symbol;Acc:MGI:1916096],68846
Rbl2,0.00427893647236832,-1.26467608181636,0.264,0.398,1,protein_coding,8,RB transcriptional corepressor like 2 [Source:MGI Symbol;Acc:MGI:105085],19651
Lcp1,0.00429279388040997,-1.1581836971392,0.493,0.587,1,protein_coding,14,lymphocyte cytosolic protein 1 [Source:MGI Symbol;Acc:MGI:104808],18826
Gm5093,0.00430428554347816,-3.09022401334791,0.027,0.101,1,processed_pseudogene,17,predicted gene 5093 [Source:MGI Symbol;Acc:MGI:3644404],328825
Efcab10,0.00433162214619255,1.3241698566359,0.385,0.303,1,protein_coding,12,EF-hand calcium binding domain 10 [Source:MGI Symbol;Acc:MGI:1922290],75040
Arhgap28,0.00434682277277911,-0.759193446488343,0.608,0.736,1,protein_coding,17,Rho GTPase activating protein 28 [Source:MGI Symbol;Acc:MGI:2147003],268970
Tnks,0.00439863047662891,-0.79958784487309,0.507,0.648,1,protein_coding,8,"tankyrase, TRF1-interacting ankyrin-related ADP-ribose polymerase [Source:MGI Symbol;Acc:MGI:1341087]",21951
Topaz1,0.00440692475491963,-1.50710993701912,0.101,0.2,1,protein_coding,9,testis and ovary specific PAZ domain containing 1 [Source:MGI Symbol;Acc:MGI:3779933],671232
Tm2d2,0.00441184300551514,0.493864839208904,0.77,0.785,1,protein_coding,8,TM2 domain containing 2 [Source:MGI Symbol;Acc:MGI:1916992],69742
P3h4,0.00442326494394784,1.55353156155815,0.128,0.057,1,protein_coding,11,prolyl 3-hydroxylase family member 4 (non-enzymatic) [Source:MGI Symbol;Acc:MGI:1913430],66180
Gm4824,0.00444437163769263,-0.306762758549717,0.439,0.6,1,transcribed_processed_pseudogene,15,predicted gene 4824 [Source:MGI Symbol;Acc:MGI:3643521],223417
Luc7l,0.00446848505860812,-0.550700230568882,0.568,0.699,1,protein_coding,17,Luc7-like [Source:MGI Symbol;Acc:MGI:1914228],66978
Eif3a,0.00447751061662769,-0.399855502429593,0.824,0.875,1,protein_coding,19,"eukaryotic translation initiation factor 3, subunit A [Source:MGI Symbol;Acc:MGI:95301]",13669
Mrps6,0.0044958428275968,0.422654415742326,0.845,0.864,1,protein_coding,16,mitochondrial ribosomal protein S6 [Source:MGI Symbol;Acc:MGI:2153111],121022
Gm37168,0.00450893786708108,-0.758498527896396,0.203,0.327,1,NA,NA,NA,102634085
Gm42814,0.00451958340483364,0.909775986652094,0.135,0.062,1,processed_pseudogene,3,predicted gene 42814 [Source:MGI Symbol;Acc:MGI:5662951],115489721
Gm11221,0.00451960590817605,0.835998060512546,0.135,0.062,1,processed_pseudogene,4,predicted gene 11221 [Source:MGI Symbol;Acc:MGI:3651633],622491
Mafk,0.00452189111310966,-0.775261815470251,0.318,0.462,1,protein_coding,5,"v-maf musculoaponeurotic fibrosarcoma oncogene family, protein K (avian) [Source:MGI Symbol;Acc:MGI:99951]",17135
Lcmt1,0.00453636051793553,-0.443085817847813,0.642,0.798,1,protein_coding,7,leucine carboxyl methyltransferase 1 [Source:MGI Symbol;Acc:MGI:1353593],30949
Eif2s3x,0.00455856993645592,-0.444988492475092,0.608,0.749,1,protein_coding,X,"eukaryotic translation initiation factor 2, subunit 3, structural gene X-linked [Source:MGI Symbol;Acc:MGI:1349431]",26905
Txn-ps1,0.00456834334982724,0.635376261847317,0.25,0.147,1,processed_pseudogene,1,"thioredoxin, pseudogene 1 [Source:MGI Symbol;Acc:MGI:98875]",22167
Relb,0.00457570167278219,-1.64050608781043,0.095,0.193,1,protein_coding,7,avian reticuloendotheliosis viral (v-rel) oncogene related B [Source:MGI Symbol;Acc:MGI:103289],19698
Upb1,0.00457644670745928,0.354758233331103,0.264,0.165,1,protein_coding,10,"ureidopropionase, beta [Source:MGI Symbol;Acc:MGI:2143535]",103149
Gm13033,0.00459930131243902,-1.24407553118532,0.115,0.218,1,transcribed_processed_pseudogene,4,predicted gene 13033 [Source:MGI Symbol;Acc:MGI:3649305],100038703
Rem2,0.00460868340251863,1.69587502620929,0.142,0.068,1,protein_coding,14,rad and gem related GTP binding protein 2 [Source:MGI Symbol;Acc:MGI:2155260],140743
Wtap,0.00462055597293071,0.252416490846828,0.777,0.664,1,protein_coding,17,WT1 associating protein [Source:MGI Symbol;Acc:MGI:1926395],60532
Hagh,0.00462916403134304,0.337977147313902,0.824,0.879,1,protein_coding,17,hydroxyacyl glutathione hydrolase [Source:MGI Symbol;Acc:MGI:95745],14651
Itpripl2,0.00469842940012343,1.89328786386352,0.182,0.097,1,protein_coding,7,"inositol 1,4,5-triphosphate receptor interacting protein-like 2 [Source:MGI Symbol;Acc:MGI:2442416]",319622
Flrt3,0.0047057590372405,-0.79123459987069,0.635,0.714,1,protein_coding,2,fibronectin leucine rich transmembrane protein 3 [Source:MGI Symbol;Acc:MGI:1918686],71436
Gpr165,0.00474197704025823,2.17465845260277,0.128,0.059,1,protein_coding,X,G protein-coupled receptor 165 [Source:MGI Symbol;Acc:MGI:1923456],76206
Jup,0.00476733137602429,0.480876994906574,0.838,0.914,1,protein_coding,11,junction plakoglobin [Source:MGI Symbol;Acc:MGI:96650],16480
Gm4708,0.0048194020454573,0.251798688632716,0.527,0.4,1,processed_pseudogene,17,predicted gene 4708 [Source:MGI Symbol;Acc:MGI:3782888],100043883
Gm43268,0.00481980700404876,-1.80715185427757,0.034,0.112,1,TEC,5,predicted gene 43268 [Source:MGI Symbol;Acc:MGI:5663405],NA
Mbnl1,0.00483901780237657,-0.370627147088797,0.845,0.916,1,protein_coding,3,muscleblind like splicing regulator 1 [Source:MGI Symbol;Acc:MGI:1928482],56758
Atp2b1,0.0048490055929468,-0.460408661111699,0.784,0.864,1,protein_coding,10,"ATPase, Ca++ transporting, plasma membrane 1 [Source:MGI Symbol;Acc:MGI:104653]",67972
Casr,0.00486210685289376,1.57193811937112,0.115,0.051,1,protein_coding,16,calcium-sensing receptor [Source:MGI Symbol;Acc:MGI:1351351],12374
Pdgfrb,0.00488577158640433,-1.4754387057797,0.047,0.132,1,protein_coding,18,"platelet derived growth factor receptor, beta polypeptide [Source:MGI Symbol;Acc:MGI:97531]",18596
Cad,0.00488727403112596,-0.610028249964685,0.135,0.255,1,protein_coding,5,"carbamoyl-phosphate synthetase 2, aspartate transcarbamylase, and dihydroorotase [Source:MGI Symbol;Acc:MGI:1916969]",16365
Ppard,0.00488778792164322,-1.639660667798,0.122,0.226,1,protein_coding,17,peroxisome proliferator activator receptor delta [Source:MGI Symbol;Acc:MGI:101884],19015
Usp18,0.0049207797571968,-0.928533467968629,0.101,0.209,1,protein_coding,6,ubiquitin specific peptidase 18 [Source:MGI Symbol;Acc:MGI:1344364],24110
Ptges3-ps,0.0049480184996035,-0.487166945189609,0.689,0.738,1,transcribed_processed_pseudogene,6,"prostaglandin E synthase 3, pseudogene [Source:MGI Symbol;Acc:MGI:3704271]",100043508
Rgs3,0.00503583498124719,-0.840123751049142,0.662,0.758,1,protein_coding,4,regulator of G-protein signaling 3 [Source:MGI Symbol;Acc:MGI:1354734],50780
Commd5,0.0050418549662883,0.665123605241369,0.169,0.088,1,protein_coding,15,COMM domain containing 5 [Source:MGI Symbol;Acc:MGI:1913648],66398
Zfp706,0.0050615398587758,0.684231253954093,0.831,0.851,1,protein_coding,15,zinc finger protein 706 [Source:MGI Symbol;Acc:MGI:1915286],68036
Gm9797,0.0050937966127008,0.390787523334342,0.142,0.066,1,transcribed_processed_pseudogene,10,predicted pseudogene 9797 [Source:MGI Symbol;Acc:MGI:3704349],100039343
Tcp1,0.00510315391383697,-0.302313182520095,0.885,0.912,1,protein_coding,17,t-complex protein 1 [Source:MGI Symbol;Acc:MGI:98535],21454
Bcl9,0.00512922244574272,0.802757198149361,0.297,0.196,1,protein_coding,3,B cell CLL/lymphoma 9 [Source:MGI Symbol;Acc:MGI:1924828],77578
Ddx17,0.0051444390105705,-0.583327723991827,0.595,0.73,1,protein_coding,15,DEAD box helicase 17 [Source:MGI Symbol;Acc:MGI:1914290],67040
Ube2cbp,0.0051949734487306,0.642847217432319,0.122,0.053,1,NA,NA,NA,70348
Pik3r1,0.00520026411004627,-0.728326675892333,0.628,0.738,1,protein_coding,13,phosphoinositide-3-kinase regulatory subunit 1 [Source:MGI Symbol;Acc:MGI:97583],18708
Bmal1,0.00523307845127416,-3.10864058791641,0.041,0.121,1,protein_coding,7,basic helix-loop-helix ARNT like 1 [Source:MGI Symbol;Acc:MGI:1096381],11865
Gm14327,0.00523813246984514,-1.02202630633,0.095,0.196,1,NA,NA,NA,665205
Gm9238,0.00524682345584586,-1.70165872543025,0.074,0.163,1,processed_pseudogene,12,predicted gene 9238 [Source:MGI Symbol;Acc:MGI:3645306],668554
Fam222b,0.00525791991158845,0.827626462432277,0.642,0.591,1,protein_coding,11,"family with sequence similarity 222, member B [Source:MGI Symbol;Acc:MGI:2384939]",216971
C920006O11Rik,0.00526015417268715,2.06153841030913,0.155,0.079,1,transcribed_unprocessed_pseudogene,9,RIKEN cDNA C920006O11 gene [Source:MGI Symbol;Acc:MGI:2443759],320295
Frat2,0.00526701424813388,-1.02268952887734,0.169,0.29,1,protein_coding,19,frequently rearranged in advanced T cell lymphomas 2 [Source:MGI Symbol;Acc:MGI:2673967],212398
Smc1a,0.00526964672472113,-0.738215340368822,0.682,0.785,1,protein_coding,X,structural maintenance of chromosomes 1A [Source:MGI Symbol;Acc:MGI:1344345],24061
Gpbp1,0.0052781020021436,-1.24460363193915,0.48,0.578,1,protein_coding,13,GC-rich promoter binding protein 1 [Source:MGI Symbol;Acc:MGI:1920524],73274
Rps23,0.00528310556896206,-0.346450183776919,0.993,0.996,1,protein_coding,13,ribosomal protein S23 [Source:MGI Symbol;Acc:MGI:1913725],66475
Gm7255,0.00530625833405167,-0.817314064344445,0.304,0.422,1,unprocessed_pseudogene,7,predicted gene 7255 [Source:MGI Symbol;Acc:MGI:3779706],638950
Arxes2,0.00532258949596372,0.762670835330482,0.615,0.565,1,protein_coding,X,adipocyte-related X-chromosome expressed sequence 2 [Source:MGI Symbol;Acc:MGI:1924226],76976
Dohh,0.00535198151682907,0.378762161538617,0.791,0.791,1,protein_coding,10,deoxyhypusine hydroxylase/monooxygenase [Source:MGI Symbol;Acc:MGI:1915964],102115
Gm7160,0.00536456224808158,-1.69029886326571,0.054,0.141,1,lncRNA,1,predicted gene 7160 [Source:MGI Symbol;Acc:MGI:3646078],635504
Mapk10,0.00537317165155355,-0.443096556468481,0.736,0.851,1,protein_coding,5,mitogen-activated protein kinase 10 [Source:MGI Symbol;Acc:MGI:1346863],26414
Ddx27,0.00539166592719433,-0.918343986013245,0.439,0.576,1,protein_coding,2,DEAD box helicase 27 [Source:MGI Symbol;Acc:MGI:2385884],228889
Gm56673,0.00540762409917099,2.20231438679597,0.128,0.059,1,lncRNA,19,"predicted gene, 56673 [Source:MGI Symbol;Acc:MGI:7337260]",NA
Josd2,0.00541528312846416,0.488448683490966,0.703,0.673,1,protein_coding,7,Josephin domain containing 2 [Source:MGI Symbol;Acc:MGI:1913374],66124
Kif24,0.00542655233318167,-1.40947797393694,0.074,0.169,1,protein_coding,4,kinesin family member 24 [Source:MGI Symbol;Acc:MGI:1918345],109242
Leprotl1,0.00542944427400331,-0.380022071471005,0.831,0.892,1,protein_coding,8,leptin receptor overlapping transcript-like 1 [Source:MGI Symbol;Acc:MGI:1915442],68192
Crtac1,0.00544478136128364,0.904306046295128,0.466,0.352,1,protein_coding,19,cartilage acidic protein 1 [Source:MGI Symbol;Acc:MGI:1920082],72832
Cbx7,0.00544855502467678,0.894374388002101,0.358,0.259,1,protein_coding,15,chromobox 7 [Source:MGI Symbol;Acc:MGI:1196439],52609
Gm20642,0.00545289071628785,-1.49329318936609,0.054,0.138,1,lncRNA,14,predicted gene 20642 [Source:MGI Symbol;Acc:MGI:5313089],102634076
Furin,0.00545369150931015,0.626373256039601,0.392,0.275,1,protein_coding,7,"furin, paired basic amino acid cleaving enzyme [Source:MGI Symbol;Acc:MGI:97513]",18550
Rock1,0.0055115366857692,-1.1560343726596,0.338,0.468,1,protein_coding,18,Rho-associated coiled-coil containing protein kinase 1 [Source:MGI Symbol;Acc:MGI:107927],19877
Tgfb3,0.00554565309721719,-0.582355173620681,0.25,0.38,1,protein_coding,12,"transforming growth factor, beta 3 [Source:MGI Symbol;Acc:MGI:98727]",21809
Pom121,0.00555045535115919,1.59534973533503,0.439,0.367,1,protein_coding,5,nuclear pore membrane protein 121 [Source:MGI Symbol;Acc:MGI:2137624],107939
Gm42973,0.00556569715035902,-1.87514154628576,0.074,0.165,1,TEC,3,predicted gene 42973 [Source:MGI Symbol;Acc:MGI:5663110],NA
Rpsa-ps9,0.00559690200128938,-1.48916387162884,0.243,0.356,1,processed_pseudogene,2,"ribosomal protein SA, pseudogene 9 [Source:MGI Symbol;Acc:MGI:3650393]",665412
Gm16470,0.00562496546836301,0.823086252456796,0.446,0.33,1,processed_pseudogene,19,predicted pseudogene 16470 [Source:MGI Symbol;Acc:MGI:3645079],676923
Gse1,0.00562506310507459,1.06751122022717,0.338,0.237,1,protein_coding,8,"genetic suppressor element 1, coiled-coil protein [Source:MGI Symbol;Acc:MGI:1098275]",382034
Trim37,0.0056345193372203,-0.672101414081905,0.676,0.793,1,protein_coding,11,tripartite motif-containing 37 [Source:MGI Symbol;Acc:MGI:2153072],68729
Stip1,0.00563456399689504,-0.268715351882851,0.764,0.879,1,protein_coding,19,stress-induced phosphoprotein 1 [Source:MGI Symbol;Acc:MGI:109130],20867
Ppid,0.00563689948535143,-0.323075025686293,0.608,0.734,1,protein_coding,3,peptidylprolyl isomerase D (cyclophilin D) [Source:MGI Symbol;Acc:MGI:1914988],67738
Il6st,0.00565698850447151,-0.360004548867815,0.723,0.87,1,protein_coding,13,interleukin 6 signal transducer [Source:MGI Symbol;Acc:MGI:96560],16195
Farsb,0.00568464453886777,-0.289326818189759,0.723,0.82,1,protein_coding,1,"phenylalanyl-tRNA synthetase, beta subunit [Source:MGI Symbol;Acc:MGI:1346035]",23874
Gm4149,0.00569141890719733,0.275686068909436,0.554,0.409,1,processed_pseudogene,13,predicted pseudogene 4149 [Source:MGI Symbol;Acc:MGI:3782325],100653392
Kcnab2,0.00579031805613749,0.330148116015144,0.885,0.952,1,protein_coding,4,"potassium voltage-gated channel, shaker-related subfamily, beta member 2 [Source:MGI Symbol;Acc:MGI:109239]",16498
Gm15609,0.00579271677661579,1.54155739344307,0.108,0.046,1,lncRNA,15,predicted gene 15609 [Source:MGI Symbol;Acc:MGI:3783055],105246018
Cd81,0.00579911542902821,0.976476901554301,0.52,0.451,1,protein_coding,7,CD81 antigen [Source:MGI Symbol;Acc:MGI:1096398],12520
Gm29292,0.00579988476640482,-1.13977983782214,0.041,0.119,1,NA,NA,NA,NA
Cdkn2b,0.00582035892420814,1.49036862822915,0.135,0.066,1,protein_coding,4,cyclin dependent kinase inhibitor 2B [Source:MGI Symbol;Acc:MGI:104737],12579
Igf2bp3,0.00585917799195552,-0.875141546285755,0.257,0.385,1,protein_coding,6,insulin-like growth factor 2 mRNA binding protein 3 [Source:MGI Symbol;Acc:MGI:1890359],140488
Sorbs3,0.00592094714082814,-1.94820500847548,0.034,0.108,1,protein_coding,14,sorbin and SH3 domain containing 3 [Source:MGI Symbol;Acc:MGI:700013],20410
Prr13,0.00592540039633312,0.59166056131107,0.939,0.954,1,protein_coding,15,proline rich 13 [Source:MGI Symbol;Acc:MGI:1913401],66151
Ppp2r5b,0.00596004509378939,0.288996404663544,0.865,0.927,1,protein_coding,19,"protein phosphatase 2, regulatory subunit B', beta [Source:MGI Symbol;Acc:MGI:2388480]",225849
Mien1,0.00600934054423365,0.277138603258643,0.926,0.945,1,protein_coding,11,migration and invasion enhancer 1 [Source:MGI Symbol;Acc:MGI:1913678],103742
Slc46a3,0.00608907302792083,-3.66777273127784,0.034,0.105,1,protein_coding,5,"solute carrier family 46, member 3 [Source:MGI Symbol;Acc:MGI:1918956]",71706
Lnx2,0.00612067819551812,1.26828404071357,0.236,0.136,1,protein_coding,5,ligand of numb-protein X 2 [Source:MGI Symbol;Acc:MGI:2155959],140887
Cdc7,0.00612355459757838,1.55780528251045,0.162,0.086,1,protein_coding,5,cell division cycle 7 [Source:MGI Symbol;Acc:MGI:1309511],12545
Pin1,0.00615839719419473,0.402045669144682,0.818,0.884,1,protein_coding,9,"peptidyl-prolyl cis/trans isomerase, NIMA-interacting 1 [Source:MGI Symbol;Acc:MGI:1346036]",23988
Kpna1,0.0061722414253034,-0.633542823329807,0.669,0.793,1,protein_coding,16,karyopherin subunit alpha 1 [Source:MGI Symbol;Acc:MGI:103560],16646
St6galnac4,0.00619532760749686,-1.15535344403478,0.297,0.422,1,protein_coding,2,"ST6 (alpha-N-acetyl-neuraminyl-2,3-beta-galactosyl-1,3)-N-acetylgalactosaminide alpha-2,6-sialyltransferase 4 [Source:MGI Symbol;Acc:MGI:1341894]",20448
Usp3,0.00624976563985343,-0.788223000629781,0.331,0.451,1,protein_coding,9,ubiquitin specific peptidase 3 [Source:MGI Symbol;Acc:MGI:2152450],235441
Caprin1,0.00627873692632201,-0.676427460569437,0.784,0.866,1,protein_coding,2,cell cycle associated protein 1 [Source:MGI Symbol;Acc:MGI:1858234],53872
Shisa5,0.0062873945340375,0.390343275435254,0.784,0.787,1,protein_coding,9,shisa family member 5 [Source:MGI Symbol;Acc:MGI:1915044],66940
Ide,0.00629836926587538,0.440889784894999,0.77,0.743,1,protein_coding,19,insulin degrading enzyme [Source:MGI Symbol;Acc:MGI:96412],15925
Inpp5a,0.00631161798108551,-0.984388932604967,0.095,0.193,1,protein_coding,7,inositol polyphosphate-5-phosphatase A [Source:MGI Symbol;Acc:MGI:2686961],212111
Nin,0.00631878751361169,-1.76738290765309,0.23,0.332,1,protein_coding,12,ninein [Source:MGI Symbol;Acc:MGI:105108],18080
Gm45629,0.00635523461260121,1.61456325111189,0.216,0.125,1,TEC,7,predicted gene 45629 [Source:MGI Symbol;Acc:MGI:5791465],NA
Tuba1b,0.00637030121843214,-0.363545530084886,0.986,1,1,protein_coding,15,"tubulin, alpha 1B [Source:MGI Symbol;Acc:MGI:107804]",22143
Gm2546,0.00639896880794228,0.762288374329537,0.189,0.103,1,transcribed_processed_pseudogene,7,predicted gene 2546 [Source:MGI Symbol;Acc:MGI:3780714],100040001
St13,0.00642932207677092,0.272418535962267,0.939,0.952,1,protein_coding,15,suppression of tumorigenicity 13 [Source:MGI Symbol;Acc:MGI:1917606],70356
Gm6444,0.00647669620306788,-1.44684482640143,0.101,0.198,1,processed_pseudogene,5,predicted gene 6444 [Source:MGI Symbol;Acc:MGI:3648226],623672
Abcc8,0.00648478341688683,-0.839878760265633,0.034,0.11,1,protein_coding,7,"ATP-binding cassette, sub-family C member 8 [Source:MGI Symbol;Acc:MGI:1352629]",20927
Spryd7,0.00650076649459185,0.269576241771259,0.77,0.837,1,protein_coding,14,SPRY domain containing 7 [Source:MGI Symbol;Acc:MGI:1913924],66674
Shc2,0.00652525835221033,-0.521043445737484,0.608,0.741,1,protein_coding,10,SHC (Src homology 2 domain containing) transforming protein 2 [Source:MGI Symbol;Acc:MGI:106180],216148
E530011L22Rik,0.00654600982927896,-0.957079947154172,0.128,0.059,1,lncRNA,9,RIKEN cDNA E530011L22 gene [Source:MGI Symbol;Acc:MGI:2443770],320301
Dnaja2,0.00657430910418852,-0.436950520571182,0.811,0.903,1,protein_coding,8,DnaJ heat shock protein family (Hsp40) member A2 [Source:MGI Symbol;Acc:MGI:1931882],56445
Ndufb4b,0.00659441933184294,0.846545225280785,0.169,0.088,1,lncRNA,19,NADH:ubiquinone oxidoreductase subunit B4B [Source:MGI Symbol;Acc:MGI:3782046],100042503
Rbm3,0.00659694559656012,0.293583011619408,0.912,0.903,1,protein_coding,X,"RNA binding motif (RNP1, RRM) protein 3 [Source:MGI Symbol;Acc:MGI:1099460]",19652
Arid5a,0.00660870885748804,-0.571529008760368,0.48,0.62,1,protein_coding,1,AT-rich interaction domain 5A [Source:MGI Symbol;Acc:MGI:2443039],214855
Dnajc7,0.00663221366817092,-0.262269029354662,0.824,0.903,1,protein_coding,11,DnaJ heat shock protein family (Hsp40) member C7 [Source:MGI Symbol;Acc:MGI:1928373],56354
Tapbpl,0.00665303155512246,-0.515513074409751,0.27,0.396,1,protein_coding,6,TAP binding protein-like [Source:MGI Symbol;Acc:MGI:2384853],213233
Pcp4,0.00668455196581697,1.37819458225896,0.466,0.396,1,protein_coding,16,Purkinje cell protein 4 [Source:MGI Symbol;Acc:MGI:97509],18546
Slc22a17,0.00669914923887906,0.601103802225698,0.628,0.563,1,protein_coding,14,"solute carrier family 22 (organic cation transporter), member 17 [Source:MGI Symbol;Acc:MGI:1926225]",59049
Mycbp2,0.0067058587612046,-0.622950596660993,0.689,0.8,1,protein_coding,14,"MYC binding protein 2, E3 ubiquitin protein ligase [Source:MGI Symbol;Acc:MGI:2179432]",105689
Gm45847,0.00686547246855888,-1.52721824286545,0.047,0.125,1,lncRNA,7,predicted gene 45847 [Source:MGI Symbol;Acc:MGI:5804962],NA
Junb,0.00697097082774812,0.604317371427706,0.777,0.787,1,protein_coding,8,jun B proto-oncogene [Source:MGI Symbol;Acc:MGI:96647],16477
Ppig,0.006996357586551,-0.494801283202946,0.655,0.754,1,protein_coding,2,peptidyl-prolyl isomerase G (cyclophilin G) [Source:MGI Symbol;Acc:MGI:2445173],228005
Gstt2,0.0070210957773379,-1.43443652263303,0.095,0.187,1,protein_coding,10,"glutathione S-transferase, theta 2 [Source:MGI Symbol;Acc:MGI:106188]",14872
Rprm,0.00705110349856174,1.07805200512726,0.534,0.451,1,protein_coding,2,"reprimo, TP53 dependent G2 arrest mediator candidate [Source:MGI Symbol;Acc:MGI:1915124]",67874
Bbln,0.00705924912104426,0.310360066612328,0.919,0.963,1,protein_coding,2,bublin coiled coil protein [Source:MGI Symbol;Acc:MGI:1920987],73737
Gtf2a2,0.00707748721537414,0.629643142008931,0.764,0.765,1,protein_coding,9,"general transcription factor II A, 2 [Source:MGI Symbol;Acc:MGI:1933289]",235459
Hmox1,0.00708668000685061,-0.329309049844293,0.5,0.633,1,protein_coding,8,heme oxygenase 1 [Source:MGI Symbol;Acc:MGI:96163],15368
Ralgps2,0.00711545705420958,-0.368552256403073,0.486,0.602,1,protein_coding,1,Ral GEF with PH domain and SH3 binding motif 2 [Source:MGI Symbol;Acc:MGI:1925505],78255
Ube2t,0.00713216009440559,-2.39873159247295,0.041,0.114,1,protein_coding,1,ubiquitin-conjugating enzyme E2T [Source:MGI Symbol;Acc:MGI:1914446],67196
Gm15516,0.0071832494365341,0.464150167539827,0.473,0.38,1,processed_pseudogene,14,predicted gene 15516 [Source:MGI Symbol;Acc:MGI:3782963],NA
Snapc5,0.0071839468678874,0.645039255607542,0.662,0.642,1,protein_coding,9,"small nuclear RNA activating complex, polypeptide 5 [Source:MGI Symbol;Acc:MGI:1914282]",330959
Crip1,0.00719689502387135,0.751410219883551,0.385,0.288,1,protein_coding,12,cysteine-rich protein 1 [Source:MGI Symbol;Acc:MGI:88501],12925
Gm12182,0.00720835766708545,0.727184573373621,0.149,0.075,1,processed_pseudogene,11,predicted gene 12182 [Source:MGI Symbol;Acc:MGI:3650366],667163
Eps8,0.00722968538279407,-0.824998780782238,0.101,0.204,1,protein_coding,6,epidermal growth factor receptor pathway substrate 8 [Source:MGI Symbol;Acc:MGI:104684],13860
Atp8a2,0.00722975210619801,-0.466250129381273,0.642,0.767,1,protein_coding,14,"ATPase, aminophospholipid transporter-like, class I, type 8A, member 2 [Source:MGI Symbol;Acc:MGI:1354710]",50769
5730405O15Rik,0.00723500534995446,-0.672777605443125,0.182,0.299,1,lncRNA,X,RIKEN cDNA 5730405O15 gene [Source:MGI Symbol;Acc:MGI:1917739],70489
Cep170,0.00723641571974477,-0.487644614699486,0.581,0.725,1,protein_coding,1,centrosomal protein 170 [Source:MGI Symbol;Acc:MGI:1918348],545389
Gm49797,0.00724842972998715,-0.944515249326417,0.196,0.305,1,lncRNA,17,"predicted gene, 49797 [Source:MGI Symbol;Acc:MGI:6215329]",NA
Trim25,0.00725492883013029,-0.559446609780676,0.284,0.413,1,protein_coding,11,tripartite motif-containing 25 [Source:MGI Symbol;Acc:MGI:102749],217069
Plekhf2,0.00725569005551254,-3.69235431814016,0.034,0.105,1,protein_coding,4,"pleckstrin homology domain containing, family F (with FYVE domain) member 2 [Source:MGI Symbol;Acc:MGI:1919051]",71801
Tph2,0.00727636909450179,0.944835277613275,0.149,0.075,1,protein_coding,10,tryptophan hydroxylase 2 [Source:MGI Symbol;Acc:MGI:2651811],216343
Zfp647,0.00732843073831698,-2.50244099356437,0.034,0.105,1,protein_coding,15,zinc finger protein 647 [Source:MGI Symbol;Acc:MGI:3052806],239546
Pigt,0.00735100074122075,0.707488626841019,0.473,0.396,1,protein_coding,2,"phosphatidylinositol glycan anchor biosynthesis, class T [Source:MGI Symbol;Acc:MGI:1926178]",78928
Kmt2a,0.00744787659888949,-0.535520944048,0.507,0.644,1,protein_coding,9,lysine (K)-specific methyltransferase 2A [Source:MGI Symbol;Acc:MGI:96995],214162
Gm42971,0.00752044260761518,-1.48116788551461,0.061,0.145,1,TEC,3,predicted gene 42971 [Source:MGI Symbol;Acc:MGI:5663108],NA
Bptf,0.00753096178713431,-0.603097010607242,0.493,0.62,1,protein_coding,11,bromodomain PHD finger transcription factor [Source:MGI Symbol;Acc:MGI:2444008],207165
Ehd2,0.00753976185625685,1.42154977710503,0.284,0.187,1,protein_coding,7,EH-domain containing 2 [Source:MGI Symbol;Acc:MGI:2154274],259300
Yif1a,0.00761049795505649,0.820350610342325,0.682,0.679,1,protein_coding,19,Yip1 interacting factor homolog A (S. cerevisiae) [Source:MGI Symbol;Acc:MGI:1915340],68090
Ifit1bl1,0.00764284552777732,-4.14054296666346,0.047,0.121,1,protein_coding,19,interferon induced protein with tetratricpeptide repeats 1B like 1 [Source:MGI Symbol;Acc:MGI:3650685],667373
Lrrc8d,0.00766644581248757,-0.574076743430792,0.601,0.71,1,protein_coding,5,leucine rich repeat containing 8D [Source:MGI Symbol;Acc:MGI:1922368],231549
Mt2,0.00769520745137102,1.02845319769489,0.405,0.308,1,protein_coding,8,metallothionein 2 [Source:MGI Symbol;Acc:MGI:97172],17750
Tspan17,0.00770218755971258,0.323074876070622,0.905,0.93,1,protein_coding,13,tetraspanin 17 [Source:MGI Symbol;Acc:MGI:1921507],74257
Pcsk9,0.00771258041428171,-1.69699734806039,0.034,0.105,1,protein_coding,4,proprotein convertase subtilisin/kexin type 9 [Source:MGI Symbol;Acc:MGI:2140260],100102
Iqcn,0.00773628749703177,-1.39324091694913,0.047,0.127,1,protein_coding,8,IQ motif containing N [Source:MGI Symbol;Acc:MGI:3708784],637079
Cnn3,0.00778810774871432,-0.380133486702502,0.797,0.873,1,protein_coding,3,"calponin 3, acidic [Source:MGI Symbol;Acc:MGI:1919244]",71994
Fabp7,0.00779926069805042,-0.382159001829733,0.304,0.47,1,protein_coding,10,"fatty acid binding protein 7, brain [Source:MGI Symbol;Acc:MGI:101916]",12140
Mbnl2,0.00780005150296742,-0.44928958253886,0.878,0.921,1,protein_coding,14,muscleblind like splicing factor 2 [Source:MGI Symbol;Acc:MGI:2145597],105559
Slc39a14,0.00780871991686372,-1.61740883881264,0.108,0.207,1,protein_coding,14,"solute carrier family 39 (zinc transporter), member 14 [Source:MGI Symbol;Acc:MGI:2384851]",213053
Fn3krp,0.00785779623275177,-1.44171644119847,0.385,0.473,1,protein_coding,11,fructosamine 3 kinase related protein [Source:MGI Symbol;Acc:MGI:2679256],238024
Sema3e,0.00787874671655994,0.966594118651938,0.135,0.066,1,protein_coding,5,"sema domain, immunoglobulin domain (Ig), short basic domain, secreted, (semaphorin) 3E [Source:MGI Symbol;Acc:MGI:1340034]",20349
Gm7204,0.0079013536786339,-1.28662122615141,0.081,0.169,1,processed_pseudogene,16,predicted pseudogene 7204 [Source:MGI Symbol;Acc:MGI:3645884],637273
Paox,0.00791129741792221,1.87351068279716,0.223,0.13,1,protein_coding,7,polyamine oxidase (exo-N4-amino) [Source:MGI Symbol;Acc:MGI:1916983],11430
Zfp704,0.00792968354217375,-2.18486772735068,0.135,0.226,1,protein_coding,3,zinc finger protein 704 [Source:MGI Symbol;Acc:MGI:2180715],170753
Gm19531,0.00793749238802805,-1.04736078893388,0.074,0.163,1,lncRNA,9,"predicted gene, 19531 [Source:MGI Symbol;Acc:MGI:5011716]",102636700
C2cd3,0.00794578960472527,-1.46500332962209,0.176,0.288,1,protein_coding,7,C2 calcium-dependent domain containing 3 [Source:MGI Symbol;Acc:MGI:2142166],277939
Homer3,0.00796185330789116,-1.14094377095577,0.041,0.116,1,protein_coding,8,homer scaffolding protein 3 [Source:MGI Symbol;Acc:MGI:1347359],26558
Prune2,0.00797511684170694,0.302035414944466,0.973,0.987,1,protein_coding,19,prune homolog 2 [Source:MGI Symbol;Acc:MGI:1925004],353211
Carhsp1,0.00800054728814747,-0.388706729474726,0.628,0.763,1,protein_coding,16,calcium regulated heat stable protein 1 [Source:MGI Symbol;Acc:MGI:1196368],52502
Slc8a3,0.00800320831037962,-1.06675596997334,0.182,0.292,1,protein_coding,12,"solute carrier family 8 (sodium/calcium exchanger), member 3 [Source:MGI Symbol;Acc:MGI:107976]",110893
Serpina3h.1,0.00801091112368984,1.21710597046656,0.149,0.075,1,NA,NA,NA,NA
Astn2,0.00807335825623763,1.00306653173574,0.122,0.057,1,protein_coding,4,astrotactin 2 [Source:MGI Symbol;Acc:MGI:1889277],56079
Tmem160,0.00807447262369512,0.53045171803131,0.777,0.743,1,protein_coding,7,transmembrane protein 160 [Source:MGI Symbol;Acc:MGI:1916344],69094
Polm,0.00811942057991564,-2.10098175385512,0.041,0.114,1,protein_coding,11,"polymerase (DNA directed), mu [Source:MGI Symbol;Acc:MGI:1860191]",54125
Mrgpra2a,0.0081379137650079,-1.44526759322707,0.115,0.209,1,protein_coding,7,"MAS-related GPR, member A2A [Source:MGI Symbol;Acc:MGI:3821888]",668727
Ormdl2,0.0081512266460046,0.720277013255429,0.541,0.466,1,protein_coding,10,ORM1-like 2 (S. cerevisiae) [Source:MGI Symbol;Acc:MGI:1914094],66844
Ush1g,0.00821155573239783,1.23847329392334,0.203,0.119,1,protein_coding,11,USH1 protein network component sans [Source:MGI Symbol;Acc:MGI:2450757],16470
Gm12816,0.00821476157027873,-1.97467721983667,0.054,0.132,1,processed_pseudogene,4,predicted gene 12816 [Source:MGI Symbol;Acc:MGI:3649628],433745
Samhd1,0.00822528457258233,-0.965703068330764,0.223,0.345,1,protein_coding,2,"SAM domain and HD domain, 1 [Source:MGI Symbol;Acc:MGI:1927468]",56045
Cfap410,0.00823145126233319,0.618201977117336,0.649,0.631,1,protein_coding,10,cilia and flagella associated protein 410 [Source:MGI Symbol;Acc:MGI:1915134],67884
Brca2,0.00824189276713013,-1.88689097966041,0.128,0.226,1,protein_coding,5,"breast cancer 2, early onset [Source:MGI Symbol;Acc:MGI:109337]",12190
Fstl4,0.0082442668308173,1.83072217748203,0.135,0.066,1,protein_coding,11,follistatin-like 4 [Source:MGI Symbol;Acc:MGI:2443199],320027
Gm56517,0.00829260797925094,3.64977336376719,0.101,0.044,1,lncRNA,12,"predicted gene, 56517 [Source:MGI Symbol;Acc:MGI:7336948]",NA
Dnajc2,0.00829413205991181,-0.326796835692089,0.676,0.767,1,protein_coding,5,DnaJ heat shock protein family (Hsp40) member C2 [Source:MGI Symbol;Acc:MGI:99470],22791
Oxct1,0.00829828053949477,-0.285814069822861,0.77,0.848,1,protein_coding,15,3-oxoacid CoA transferase 1 [Source:MGI Symbol;Acc:MGI:1914291],67041
Dusp23,0.00835647372210489,-0.809346594744627,0.034,0.105,1,protein_coding,1,dual specificity phosphatase 23 [Source:MGI Symbol;Acc:MGI:1915690],68440
Gm5776,0.00836206072872237,-1.62765814398648,0.068,0.149,1,processed_pseudogene,7,predicted gene 5776 [Source:MGI Symbol;Acc:MGI:3647650],497028
Wdr13,0.00839341100054403,-0.608199965077639,0.5,0.589,1,protein_coding,X,WD repeat domain 13 [Source:MGI Symbol;Acc:MGI:1914661],73447
Gm13830,0.00839833731905651,-0.677066737247861,0.047,0.125,1,lncRNA,5,predicted gene 13830 [Source:MGI Symbol;Acc:MGI:3651141],102639268
Thap2,0.00841864290958248,-1.2219810124087,0.304,0.415,1,protein_coding,10,"THAP domain containing, apoptosis associated protein 2 [Source:MGI Symbol;Acc:MGI:1914066]",66816
Mir7009,0.00843079980251523,0.587102505521909,0.162,0.086,1,miRNA,3,microRNA 7009 [Source:MGI Symbol;Acc:MGI:5530854],102466786
Fsd1,0.00847278898091401,0.515322819529342,0.716,0.695,1,protein_coding,17,fibronectin type 3 and SPRY domain-containing protein [Source:MGI Symbol;Acc:MGI:1934858],240121
Zfp106,0.00847564681397744,-0.95342433572799,0.52,0.624,1,protein_coding,2,zinc finger protein 106 [Source:MGI Symbol;Acc:MGI:1270153],20402
Commd4,0.00848538980976232,0.348078176059925,0.777,0.811,1,protein_coding,9,COMM domain containing 4 [Source:MGI Symbol;Acc:MGI:1913449],66199
Dync1li2,0.00851706663086528,-0.490260067723741,0.764,0.855,1,protein_coding,8,"dynein, cytoplasmic 1 light intermediate chain 2 [Source:MGI Symbol;Acc:MGI:107738]",234663
Isca1,0.0085745373104902,-0.450775480614846,0.709,0.785,1,protein_coding,13,iron-sulfur cluster assembly 1 [Source:MGI Symbol;Acc:MGI:1916296],69046
Tm6sf1,0.00858711304181313,-2.32685835726013,0.047,0.123,1,protein_coding,7,transmembrane 6 superfamily member 1 [Source:MGI Symbol;Acc:MGI:1933209],107769
Ssr3,0.00860278278277329,-0.530589206735463,0.736,0.824,1,protein_coding,3,"signal sequence receptor, gamma [Source:MGI Symbol;Acc:MGI:1914687]",67437
Mmd,0.00861189822393082,2.61877975131662,0.297,0.196,1,protein_coding,11,monocyte to macrophage differentiation-associated [Source:MGI Symbol;Acc:MGI:1914718],67468
Gnas,0.0086402032353936,0.468266276012059,0.662,0.591,1,protein_coding,2,GNAS complex locus [Source:MGI Symbol;Acc:MGI:95777],14683
Sfn,0.00864194336252906,-0.568465481759962,0.135,0.24,1,protein_coding,4,stratifin [Source:MGI Symbol;Acc:MGI:1891831],55948
Epb41l3,0.00867241862273653,-0.390170972355236,0.824,0.899,1,protein_coding,17,erythrocyte membrane protein band 4.1 like 3 [Source:MGI Symbol;Acc:MGI:103008],13823
Rgs7,0.00868616933029135,-1.10118222039521,0.358,0.462,1,protein_coding,1,regulator of G protein signaling 7 [Source:MGI Symbol;Acc:MGI:1346089],24012
Oasl2,0.00868765146220846,-0.53243338632677,0.493,0.644,1,protein_coding,5,2'-5' oligoadenylate synthetase-like 2 [Source:MGI Symbol;Acc:MGI:1344390],23962
Hrob,0.00870329798512339,-1.02401108000039,0.196,0.308,1,protein_coding,11,homologous recombination factor with OB-fold [Source:MGI Symbol;Acc:MGI:2387601],217216
Armcx2,0.00872059797731114,-0.447942921271746,0.561,0.695,1,protein_coding,X,"armadillo repeat containing, X-linked 2 [Source:MGI Symbol;Acc:MGI:1914666]",67416
Tmsb15b2,0.00872727857603728,1.72460602927184,0.182,0.108,1,protein_coding,X,thymosin beta 15b2 [Source:MGI Symbol;Acc:MGI:3843061],100034363
Rwdd2b,0.00872975818484718,-0.985210148604561,0.216,0.327,1,protein_coding,16,RWD domain containing 2B [Source:MGI Symbol;Acc:MGI:1858215],53858
Plppr4,0.00874051047556601,-0.439827066678117,0.264,0.385,1,protein_coding,3,phospholipid phosphatase related 4 [Source:MGI Symbol;Acc:MGI:106530],229791
Arl6ip5,0.00875674293500486,0.42436393470368,0.872,0.892,1,protein_coding,6,ADP-ribosylation factor-like 6 interacting protein 5 [Source:MGI Symbol;Acc:MGI:1929501],65106
4930481A15Rik,0.008777633407745,-2.91610239365121,0.047,0.121,1,lncRNA,19,RIKEN cDNA 4930481A15 gene [Source:MGI Symbol;Acc:MGI:1922181],74931
Zranb1,0.00877792103956525,-1.28912412804088,0.48,0.576,1,protein_coding,7,"zinc finger, RAN-binding domain containing 1 [Source:MGI Symbol;Acc:MGI:106441]",360216
Mtag2,0.00878867486010482,-0.935148855650032,0.034,0.103,1,lncRNA,7,metastasis associated gene 2 [Source:MGI Symbol;Acc:MGI:1860766],50994
Gm9658,0.00883170309089639,1.53280652820677,0.115,0.053,1,processed_pseudogene,15,predicted gene 9658 [Source:MGI Symbol;Acc:MGI:3780066],675960
A930006K02Rik,0.00883219680312949,1.71021149476991,0.209,0.13,1,lncRNA,16,RIKEN cDNA A930006K02 gene [Source:MGI Symbol;Acc:MGI:1925683],100503120
Phyhip,0.00887851256385127,0.451852674520073,0.142,0.073,1,protein_coding,14,phytanoyl-CoA hydroxylase interacting protein [Source:MGI Symbol;Acc:MGI:1860417],105653
Zfp867,0.00887984122312246,2.06492563541401,0.142,0.073,1,protein_coding,11,zinc finger protein 867 [Source:MGI Symbol;Acc:MGI:2681848],237775
Zfp146,0.00888315768858347,-2.32714176656089,0.101,0.189,1,protein_coding,7,zinc finger protein 146 [Source:MGI Symbol;Acc:MGI:1347092],26465
Itm2c,0.00890100899225729,0.376920497597134,0.831,0.908,1,protein_coding,1,integral membrane protein 2C [Source:MGI Symbol;Acc:MGI:1927594],64294
Rps6-ps3,0.00890648242895329,-0.927218425845384,0.047,0.123,1,transcribed_processed_pseudogene,9,"ribosomal protein S6, pseudogene 3 [Source:MGI Symbol;Acc:MGI:3643565]",434404
Fez2,0.00894406000756752,-0.440637538834388,0.642,0.754,1,protein_coding,17,fasciculation and elongation protein zeta 2 [Source:MGI Symbol;Acc:MGI:2675856],225020
Ddx51,0.00895007500861925,1.07532579339166,0.196,0.112,1,protein_coding,5,DEAD box helicase 51 [Source:MGI Symbol;Acc:MGI:1916913],69663
Nfia,0.00896000086012213,-0.568170716079897,0.399,0.541,1,protein_coding,4,nuclear factor I/A [Source:MGI Symbol;Acc:MGI:108056],18027
Zfp748,0.00898131581397028,-1.4866458344594,0.047,0.125,1,protein_coding,13,zinc finger protein 748 [Source:MGI Symbol;Acc:MGI:1916455],212276
Gm26673,0.00899154529190872,1.6834631959443,0.108,0.048,1,lncRNA,6,"predicted gene, 26673 [Source:MGI Symbol;Acc:MGI:5477167]",NA
Gm17799,0.00899402525456284,0.755198949543217,0.155,0.079,1,processed_pseudogene,16,"predicted gene, 17799 [Source:MGI Symbol;Acc:MGI:5009985]",100151698
Lrrc49,0.00899603915712725,-0.481818099415154,0.682,0.785,1,protein_coding,9,leucine rich repeat containing 49 [Source:MGI Symbol;Acc:MGI:2442689],102747
Saxo2,0.00903411488512345,1.54206053710641,0.385,0.303,1,protein_coding,7,stabilizer of axonemal microtubules 2 [Source:MGI Symbol;Acc:MGI:1914618],330577
Adi1,0.00906156635690796,0.788392128265436,0.52,0.446,1,protein_coding,12,acireductone dioxygenase 1 [Source:MGI Symbol;Acc:MGI:2144929],104923
Ptpn13,0.0090853781182685,-0.35833109879486,0.169,0.277,1,protein_coding,5,"protein tyrosine phosphatase, non-receptor type 13 [Source:MGI Symbol;Acc:MGI:103293]",19249
Zbtb37,0.00913732390400377,-1.61164855969766,0.101,0.196,1,protein_coding,1,zinc finger and BTB domain containing 37 [Source:MGI Symbol;Acc:MGI:2444467],240869
Fbln2,0.00920028250348379,-0.830196849021196,0.115,0.218,1,protein_coding,6,fibulin 2 [Source:MGI Symbol;Acc:MGI:95488],14115
Aup1,0.00925220005571202,-0.534891943578476,0.615,0.754,1,protein_coding,6,ancient ubiquitous protein 1 [Source:MGI Symbol;Acc:MGI:107789],11993
Chchd6,0.00929557746561841,0.465835387594245,0.764,0.831,1,protein_coding,6,coiled-coil-helix-coiled-coil-helix domain containing 6 [Source:MGI Symbol;Acc:MGI:1913348],66098
Lyz2,0.0093371149805745,-2.28662122615141,0.034,0.103,1,protein_coding,10,lysozyme 2 [Source:MGI Symbol;Acc:MGI:96897],17105
Rims2,0.00937905288801727,-0.444629462649127,0.412,0.558,1,protein_coding,15,regulating synaptic membrane exocytosis 2 [Source:MGI Symbol;Acc:MGI:2152972],116838
Cfap92,0.00939403803285317,0.80159913417167,0.108,0.048,1,protein_coding,6,cilia and flagella associated protein 92 [Source:MGI Symbol;Acc:MGI:3586838],613264
Morf4l1,0.00939628931127737,-0.3453353180562,0.878,0.936,1,protein_coding,9,mortality factor 4 like 1 [Source:MGI Symbol;Acc:MGI:1096551],21761
Cmtm8,0.00943469473218147,-1.36853242393803,0.074,0.16,1,protein_coding,9,CKLF-like MARVEL transmembrane domain containing 8 [Source:MGI Symbol;Acc:MGI:2447167],70031
Gm7908,0.00944731077361661,1.13046410177629,0.122,0.057,1,processed_pseudogene,15,predicted gene 7908 [Source:MGI Symbol;Acc:MGI:3645647],666053
Arhgef18,0.00950132668023557,-1.10917082514036,0.318,0.413,1,protein_coding,8,Rho/Rac guanine nucleotide exchange factor 18 [Source:MGI Symbol;Acc:MGI:2142567],102098
Atp5mc3,0.00951356232491145,0.261075188305587,0.939,0.956,1,protein_coding,2,ATP synthase membrane subunit c locus 3 [Source:MGI Symbol;Acc:MGI:2442035],228033
Birc3,0.0095316084730778,-1.8038150991403,0.068,0.149,1,protein_coding,9,baculoviral IAP repeat-containing 3 [Source:MGI Symbol;Acc:MGI:1197007],11796
Dtwd2,0.00958014403888806,0.571208551006223,0.128,0.062,1,protein_coding,18,DTW domain containing 2 [Source:MGI Symbol;Acc:MGI:1916107],68857
Bmt2,0.00958785750586069,0.415154939552497,0.162,0.086,1,protein_coding,6,base methyltransferase of 25S rRNA 2 [Source:MGI Symbol;Acc:MGI:2141466],101148
Fscn1,0.00961497649623456,0.627410438173683,0.466,0.382,1,protein_coding,5,fascin actin-bundling protein 1 [Source:MGI Symbol;Acc:MGI:1352745],14086
Ap2m1-ps,0.00962273392703093,0.277786686556673,0.912,0.884,1,transcribed_processed_pseudogene,2,"adaptor-related protein complex 2, mu 1 subunit, pseudogene [Source:MGI Symbol;Acc:MGI:3649640]",100042719
Chrnb1,0.00969912177486733,-2.94741513983221,0.041,0.11,1,protein_coding,11,cholinergic receptor nicotinic beta 1 subunit [Source:MGI Symbol;Acc:MGI:87890],11443
Psmc4,0.00971692810023286,0.310755250958523,0.872,0.886,1,protein_coding,7,"proteasome (prosome, macropain) 26S subunit, ATPase, 4 [Source:MGI Symbol;Acc:MGI:1346093]",23996
Gm10608,0.00976230622661177,0.837626200896258,0.277,0.178,1,transcribed_processed_pseudogene,9,predicted gene 10608 [Source:MGI Symbol;Acc:MGI:3642009],546165
Msl3l2,0.00978100349844897,-0.448443380626905,0.115,0.053,1,protein_coding,10,MSL3 like 2 [Source:MGI Symbol;Acc:MGI:1920640],73390
Ark2n,0.00988512034178744,0.622382176826506,0.615,0.492,1,protein_coding,18,arkadia (RNF111) N-terminal like PKA signaling regulator 2N [Source:MGI Symbol;Acc:MGI:2444951],212163
Gcnt2,0.00994725480630569,-0.53639154613969,0.811,0.881,1,protein_coding,13,glucosaminyl (N-acetyl) transferase 2 (I blood group) [Source:MGI Symbol;Acc:MGI:1100870],14538
Cbfa2t3,0.00996881538557899,1.53765961142973,0.155,0.084,1,protein_coding,8,CBFA2/RUNX1 translocation partner 3 [Source:MGI Symbol;Acc:MGI:1338013],12398
Zfp799,0.0100276176683464,-2.15432945933411,0.041,0.112,1,protein_coding,17,zinc finger protein 799 [Source:MGI Symbol;Acc:MGI:2443934],240064
Rnf125,0.0101694624057027,1.08044489388514,0.595,0.534,1,protein_coding,18,ring finger protein 125 [Source:MGI Symbol;Acc:MGI:1914914],67664
Prokr1,0.0101765575510415,-0.537896463136432,0.108,0.207,1,protein_coding,6,prokineticin receptor 1 [Source:MGI Symbol;Acc:MGI:1929676],58182
Gm15500,0.0101891142011748,-0.786694829286053,0.453,0.545,1,transcribed_processed_pseudogene,7,predicted pseudogene 15500 [Source:MGI Symbol;Acc:MGI:3782947],100043295
Bltp1,0.0102424208439348,-0.662999283781202,0.534,0.655,1,protein_coding,3,bridge-like lipid transfer protein family member 1 [Source:MGI Symbol;Acc:MGI:2444631],229227
Gm57268,0.0103016986808543,1.0658735850318,0.216,0.13,1,lncRNA,5,"predicted gene, 57268 [Source:MGI Symbol;Acc:MGI:7338449]",NA
Ndrg4,0.0103219726073888,0.260784719026454,0.966,0.993,1,protein_coding,8,N-myc downstream regulated gene 4 [Source:MGI Symbol;Acc:MGI:2384590],234593
Kyat1,0.0103385792947847,1.58648511380951,0.331,0.248,1,protein_coding,2,kynurenine aminotransferase 1 [Source:MGI Symbol;Acc:MGI:1917516],70266
Nsd1,0.0103465407883358,-0.536989974055719,0.649,0.734,1,protein_coding,13,nuclear receptor-binding SET-domain protein 1 [Source:MGI Symbol;Acc:MGI:1276545],18193
Emc1,0.0103597910578313,-0.360318267517422,0.635,0.747,1,protein_coding,4,ER membrane protein complex subunit 1 [Source:MGI Symbol;Acc:MGI:2443696],230866
Cnep1r1,0.0104238453193026,0.821149720777867,0.547,0.51,1,protein_coding,8,CTD nuclear envelope phosphatase 1 regulatory subunit 1 [Source:MGI Symbol;Acc:MGI:1921981],382030
Smr2,0.0104569122035772,-1.43957785237465,0.041,0.112,1,protein_coding,5,submaxillary gland androgen regulated protein 2 [Source:MGI Symbol;Acc:MGI:102762],20600
Cyc1,0.0104874205983461,0.351507640769346,0.818,0.886,1,protein_coding,15,cytochrome c-1 [Source:MGI Symbol;Acc:MGI:1913695],66445
Aldoart1,0.0106203533077474,0.450344368014796,0.527,0.413,1,protein_coding,4,"aldolase 1 A, retrogene 1 [Source:MGI Symbol;Acc:MGI:2447811]",353204
Ppp1r15b,0.0106271580472049,-0.876946583019096,0.419,0.527,1,protein_coding,1,"protein phosphatase 1, regulatory subunit 15B [Source:MGI Symbol;Acc:MGI:2444211]",108954
Dpf3,0.0106861975407624,-0.968762795573094,0.061,0.143,1,protein_coding,12,double PHD fingers 3 [Source:MGI Symbol;Acc:MGI:1917377],70127
Scn10a,0.0107141796306848,-0.346280696958996,0.628,0.789,1,protein_coding,9,"sodium channel, voltage-gated, type X, alpha [Source:MGI Symbol;Acc:MGI:108029]",20264
Mapk6,0.0107469428388234,-1.08289398235474,0.426,0.523,1,protein_coding,9,mitogen-activated protein kinase 6 [Source:MGI Symbol;Acc:MGI:1354946],50772
Gm11557,0.0107832566166988,0.71337877384859,0.169,0.092,1,processed_pseudogene,11,predicted gene 11557 [Source:MGI Symbol;Acc:MGI:3651826],665922
Gm11964,0.0108146537086158,0.346007708200061,0.601,0.525,1,processed_pseudogene,11,predicted gene 11964 [Source:MGI Symbol;Acc:MGI:3652241],665181
Lgi1,0.0108819920295282,-1.0419258637677,0.527,0.62,1,protein_coding,19,"leucine-rich repeat LGI family, member 1 [Source:MGI Symbol;Acc:MGI:1861691]",56839
Polr2i,0.0108837812314756,0.319402890097576,0.622,0.6,1,protein_coding,7,polymerase (RNA) II (DNA directed) polypeptide I [Source:MGI Symbol;Acc:MGI:1917170],20022
Gm16133,0.0109058920066147,-1.05507936772115,0.054,0.13,1,lncRNA,13,predicted gene 16133 [Source:MGI Symbol;Acc:MGI:3802155],102632030
Rapsn,0.0109255557375103,0.756871490465512,0.473,0.418,1,protein_coding,2,receptor-associated protein of the synapse [Source:MGI Symbol;Acc:MGI:99422],19400
Oprl1,0.0109341358319475,0.809451515914744,0.243,0.154,1,protein_coding,2,opioid receptor-like 1 [Source:MGI Symbol;Acc:MGI:97440],18389
Kif1b,0.0109719569195548,-0.336601436075915,0.845,0.941,1,protein_coding,4,kinesin family member 1B [Source:MGI Symbol;Acc:MGI:108426],16561
Ncoa7,0.0109779283917735,-0.558214971932425,0.804,0.859,1,protein_coding,10,nuclear receptor coactivator 7 [Source:MGI Symbol;Acc:MGI:2444847],56406
Hspb6,0.0109903254093843,-1.38109617256712,0.068,0.149,1,protein_coding,7,"heat shock protein, alpha-crystallin-related, B6 [Source:MGI Symbol;Acc:MGI:2685325]",243912
Dok4,0.0110416015827325,0.52882025582118,0.709,0.756,1,protein_coding,8,docking protein 4 [Source:MGI Symbol;Acc:MGI:2148865],114255
Them6,0.0110624272807116,0.555166111583157,0.662,0.565,1,protein_coding,15,thioesterase superfamily member 6 [Source:MGI Symbol;Acc:MGI:1925301],223626
Gm8141,0.0110987083187031,1.47587946012193,0.135,0.068,1,processed_pseudogene,1,predicted gene 8141 [Source:MGI Symbol;Acc:MGI:3647473],666508
Gm3375,0.0111208201697735,-0.728880194165278,0.432,0.527,1,processed_pseudogene,7,predicted gene 3375 [Source:MGI Symbol;Acc:MGI:3781553],100041503
Rpl36-ps12,0.0111273858030534,0.687383565315646,0.115,0.053,1,transcribed_processed_pseudogene,6,"ribosomal protein L36, pseudogene 12 [Source:MGI Symbol;Acc:MGI:3782787]",100043718
Stambpl1,0.0111622103109915,-0.629274262442794,0.426,0.543,1,protein_coding,19,STAM binding protein like 1 [Source:MGI Symbol;Acc:MGI:1923880],76630
Slc16a12,0.0111918298143009,-1.96172156473276,0.068,0.147,1,protein_coding,19,"solute carrier family 16 (monocarboxylic acid transporters), member 12 [Source:MGI Symbol;Acc:MGI:2147716]",240638
Slc44a1,0.0112058724418044,-0.757896542344029,0.628,0.705,1,protein_coding,4,"solute carrier family 44, member 1 [Source:MGI Symbol;Acc:MGI:2140592]",100434
Gadd45a,0.0112089856111915,-0.389351548555789,0.554,0.657,1,protein_coding,6,growth arrest and DNA-damage-inducible 45 alpha [Source:MGI Symbol;Acc:MGI:107799],13197
Mturn,0.0112399678519762,-0.595817959503108,0.703,0.802,1,protein_coding,6,"maturin, neural progenitor differentiation regulator homolog (Xenopus) [Source:MGI Symbol;Acc:MGI:1915485]",68235
Chuk,0.0112439056493378,-1.18051040240786,0.223,0.334,1,protein_coding,19,conserved helix-loop-helix ubiquitous kinase [Source:MGI Symbol;Acc:MGI:99484],12675
Tmcc1,0.0112707467319409,-0.465719772255858,0.331,0.459,1,protein_coding,6,transmembrane and coiled coil domains 1 [Source:MGI Symbol;Acc:MGI:2442368],330401
Prpf4b,0.0112867162220787,-0.900764957735766,0.601,0.659,1,protein_coding,13,pre-mRNA processing factor 4B [Source:MGI Symbol;Acc:MGI:109584],19134
Hnrnpf,0.0112967839642045,-0.73236522630334,0.655,0.736,1,protein_coding,6,heterogeneous nuclear ribonucleoprotein F [Source:MGI Symbol;Acc:MGI:2138741],98758
Luc7l3,0.0113054350065604,-0.69368175720405,0.642,0.743,1,protein_coding,11,LUC7-like 3 (S. cerevisiae) [Source:MGI Symbol;Acc:MGI:1914934],67684
Gm31831,0.0113473602021135,-1.63823334528862,0.041,0.11,1,lncRNA,5,"predicted gene, 31831 [Source:MGI Symbol;Acc:MGI:5590990]",102634187
Snx13,0.011390772173106,-1.21744740021625,0.48,0.574,1,protein_coding,12,sorting nexin 13 [Source:MGI Symbol;Acc:MGI:2661416],217463
Ctu1,0.0113983816285074,-1.77725634432441,0.081,0.163,1,protein_coding,7,cytosolic thiouridylase subunit 1 [Source:MGI Symbol;Acc:MGI:2385277],233189
Deptor,0.0114139394714464,-0.430855744946719,0.662,0.815,1,protein_coding,15,DEP domain containing MTOR-interacting protein [Source:MGI Symbol;Acc:MGI:2146322],97998
Trpm6,0.0114171185119775,-3.0227121946219,0.041,0.11,1,protein_coding,19,"transient receptor potential cation channel, subfamily M, member 6 [Source:MGI Symbol;Acc:MGI:2675603]",225997
Rnf227,0.0114266755065111,0.896173575541945,0.351,0.273,1,protein_coding,11,ring finger protein 227 [Source:MGI Symbol;Acc:MGI:1915359],80515
Bcl2l1,0.0115858125619629,0.320104032259987,0.764,0.756,1,protein_coding,2,BCL2-like 1 [Source:MGI Symbol;Acc:MGI:88139],12048
Gabarapl2,0.0116765453440688,-0.265172551390478,0.946,0.974,1,protein_coding,8,GABA type A receptor associated protein like 2 [Source:MGI Symbol;Acc:MGI:1890602],93739
Rpl10,0.0117515790041093,-0.384911406258174,0.973,0.993,1,protein_coding,X,ribosomal protein L10 [Source:MGI Symbol;Acc:MGI:105943],110954
Gm5152,0.0118173587361112,-1.42864023102384,0.088,0.171,1,NA,NA,NA,381612
Smim12,0.0118254343826024,0.291606911981237,0.797,0.859,1,protein_coding,4,small integral membrane protein 12 [Source:MGI Symbol;Acc:MGI:1933141],80284
Tagln3,0.0118415338118992,0.343777477623368,0.851,0.829,1,protein_coding,16,transgelin 3 [Source:MGI Symbol;Acc:MGI:1926784],56370
Rps12,0.0119071687719266,-0.503705712725927,0.912,0.978,1,protein_coding,10,ribosomal protein S12 [Source:MGI Symbol;Acc:MGI:98105],24030
Mat2a,0.0119530757829295,-0.630895648481696,0.791,0.873,1,protein_coding,6,methionine adenosyltransferase 2A [Source:MGI Symbol;Acc:MGI:2443731],232087
Arhgef12,0.0119642915124602,-0.646898752471903,0.547,0.677,1,protein_coding,9,Rho guanine nucleotide exchange factor 12 [Source:MGI Symbol;Acc:MGI:1916882],69632
Th,0.0119784169482455,1.21265719982362,0.264,0.174,1,protein_coding,7,tyrosine hydroxylase [Source:MGI Symbol;Acc:MGI:98735],21823
Tbrg4,0.0120244516950856,0.361737482738821,0.608,0.532,1,protein_coding,11,transforming growth factor beta regulated gene 4 [Source:MGI Symbol;Acc:MGI:1100868],21379
Phf2,0.0120418999487702,0.477206320365273,0.223,0.136,1,protein_coding,13,PHD finger protein 2 [Source:MGI Symbol;Acc:MGI:1338034],18676
Gria4,0.0120593429926209,-0.736913301851728,0.318,0.424,1,protein_coding,9,"glutamate receptor, ionotropic, AMPA4 (alpha 4) [Source:MGI Symbol;Acc:MGI:95811]",14802
Dusp5,0.0120635566767915,-1.19323878880874,0.216,0.33,1,protein_coding,19,dual specificity phosphatase 5 [Source:MGI Symbol;Acc:MGI:2685183],240672
Gm14719,0.0120666167616884,1.14222207265246,0.142,0.075,1,processed_pseudogene,X,predicted gene 14719 [Source:MGI Symbol;Acc:MGI:3705771],100041697
Sbds,0.0120751958101881,-0.2628955752883,0.818,0.879,1,protein_coding,5,SBDS ribosome maturation factor [Source:MGI Symbol;Acc:MGI:1913961],66711
Mal,0.0121271593905435,-0.990329058250897,0.23,0.347,1,protein_coding,2,"myelin and lymphocyte protein, T cell differentiation protein [Source:MGI Symbol;Acc:MGI:892970]",223701
Pold1,0.0121918187845365,-1.65529213425285,0.101,0.191,1,protein_coding,7,"polymerase (DNA directed), delta 1, catalytic subunit [Source:MGI Symbol;Acc:MGI:97741]",18971
Eif2b1,0.012196180643025,-0.654282692524705,0.527,0.633,1,protein_coding,5,"eukaryotic translation initiation factor 2B, subunit alpha [Source:MGI Symbol;Acc:MGI:2384802]",209354
Drp2,0.0122101018928792,-2.26606898633404,0.23,0.332,1,protein_coding,X,dystrophin related protein 2 [Source:MGI Symbol;Acc:MGI:107432],12934
Zfp787,0.0122397997672156,2.22748467702539,0.189,0.114,1,protein_coding,7,zinc finger protein 787 [Source:MGI Symbol;Acc:MGI:1914359],67109
Dscam,0.0122710239875302,-0.883288742980219,0.155,0.255,1,protein_coding,16,DS cell adhesion molecule [Source:MGI Symbol;Acc:MGI:1196281],13508
Letm2,0.0122973946327697,-0.512909849696286,0.209,0.312,1,protein_coding,8,leucine zipper-EF-hand containing transmembrane protein 2 [Source:MGI Symbol;Acc:MGI:2444979],270035
Myo1b,0.0123841841962289,-0.789111635176055,0.365,0.481,1,protein_coding,1,myosin IB [Source:MGI Symbol;Acc:MGI:107752],17912
Lyrm1,0.0124210576369302,-0.499934353576995,0.419,0.536,1,protein_coding,7,LYR motif containing 1 [Source:MGI Symbol;Acc:MGI:1921169],73919
Rpl19-ps7,0.0124328793003116,-1.10101460247683,0.149,0.244,1,processed_pseudogene,18,"ribosomal protein L19, pseudogene 7 [Source:MGI Symbol;Acc:MGI:3643382]",665813
Nedd4l,0.012481173796476,-0.28625267459981,0.662,0.798,1,protein_coding,18,"neural precursor cell expressed, developmentally down-regulated gene 4-like [Source:MGI Symbol;Acc:MGI:1933754]",83814
Gm5784,0.0125203500709209,-1.98070544925268,0.135,0.224,1,lncRNA,12,predicted gene 5784 [Source:MGI Symbol;Acc:MGI:3647969],544848
F730043M19Rik,0.012535278824442,-1.62183864463313,0.095,0.187,1,lncRNA,12,RIKEN cDNA F730043M19 gene [Source:MGI Symbol;Acc:MGI:2443237],320046
Nfs1,0.0125586023595394,0.426931081663244,0.649,0.569,1,protein_coding,2,nitrogen fixation gene 1 (S. cerevisiae) [Source:MGI Symbol;Acc:MGI:1316706],18041
Ppip5k2,0.0125791141714254,-1.33618080831864,0.48,0.556,1,protein_coding,1,diphosphoinositol pentakisphosphate kinase 2 [Source:MGI Symbol;Acc:MGI:2142810],227399
Shox2,0.0126321829201719,0.695658397462472,0.162,0.086,1,protein_coding,3,SHOX homeobox 2 [Source:MGI Symbol;Acc:MGI:1201673],20429
Rars,0.0127471344999301,-0.701145219448363,0.622,0.699,1,NA,NA,NA,104458
Jam2,0.0128382965245382,1.45402002615819,0.149,0.081,1,protein_coding,16,junction adhesion molecule 2 [Source:MGI Symbol;Acc:MGI:1933820],67374
Pten,0.012878576729558,-0.520081235109575,0.662,0.771,1,protein_coding,19,phosphatase and tensin homolog [Source:MGI Symbol;Acc:MGI:109583],19211
Rpl5,0.0129191791656781,-0.341254204904407,0.953,0.969,1,protein_coding,5,ribosomal protein L5 [Source:MGI Symbol;Acc:MGI:102854],100503670
Azin1,0.0129228855124798,-0.91891623388902,0.696,0.782,1,protein_coding,15,antizyme inhibitor 1 [Source:MGI Symbol;Acc:MGI:1859169],54375
Rbsn,0.0129537954780644,-0.491786364017919,0.453,0.567,1,protein_coding,6,"rabenosyn, RAB effector [Source:MGI Symbol;Acc:MGI:1925537]",78287
Parp14,0.0129987804535641,-1.86832262194741,0.074,0.156,1,protein_coding,16,"poly (ADP-ribose) polymerase family, member 14 [Source:MGI Symbol;Acc:MGI:1919489]",547253
Camk1,0.0130029832701275,1.23674469823999,0.703,0.664,1,protein_coding,6,calcium/calmodulin-dependent protein kinase I [Source:MGI Symbol;Acc:MGI:1098535],52163
Gm13203,0.0130070480553742,1.9452315244341,0.135,0.073,1,lncRNA,4,predicted gene 13203 [Source:MGI Symbol;Acc:MGI:3651445],115489366
Eif4e,0.0130154638543023,-0.402686057562311,0.784,0.835,1,protein_coding,3,eukaryotic translation initiation factor 4E [Source:MGI Symbol;Acc:MGI:95305],13684
Nav1,0.0130263204995566,-0.419092744443746,0.743,0.848,1,protein_coding,1,neuron navigator 1 [Source:MGI Symbol;Acc:MGI:2183683],215690
Cstf3,0.0131215511534275,-0.739852616889029,0.473,0.593,1,protein_coding,2,"cleavage stimulation factor, 3' pre-RNA, subunit 3 [Source:MGI Symbol;Acc:MGI:1351825]",228410
Zfp930,0.0131496563999045,-1.51470975287728,0.101,0.187,1,protein_coding,8,zinc finger protein 930 [Source:MGI Symbol;Acc:MGI:2675306],234358
Gas2l1,0.0131530305181435,0.670150154788523,0.5,0.444,1,protein_coding,11,growth arrest-specific 2 like 1 [Source:MGI Symbol;Acc:MGI:1926176],78926
Snap23,0.0131548689826431,0.736248655801858,0.196,0.119,1,protein_coding,2,synaptosomal-associated protein 23 [Source:MGI Symbol;Acc:MGI:109356],20619
Cacna1h,0.0131592529853998,1.21546181406009,0.345,0.255,1,protein_coding,17,"calcium channel, voltage-dependent, T type, alpha 1H subunit [Source:MGI Symbol;Acc:MGI:1928842]",58226
Mindy4,0.0132089438777663,-1.24328752215925,0.068,0.147,1,protein_coding,6,MINDY lysine 48 deubiquitinase 4 [Source:MGI Symbol;Acc:MGI:3583959],330323
B830012L14Rik,0.0132961394294572,-1.88090435484904,0.088,0.171,1,lncRNA,12,RIKEN cDNA B830012L14 gene [Source:MGI Symbol;Acc:MGI:2443332],320085
Pnma8a,0.0133114551337529,0.666349114837496,0.311,0.215,1,protein_coding,7,PNMA family member 8A [Source:MGI Symbol;Acc:MGI:1918941],71691
Erp44,0.0133341007180204,-0.629950232035705,0.493,0.602,1,protein_coding,4,endoplasmic reticulum protein 44 [Source:MGI Symbol;Acc:MGI:1923549],76299
Derl1,0.0133554102924732,-0.340644649914256,0.682,0.782,1,protein_coding,15,"Der1-like domain family, member 1 [Source:MGI Symbol;Acc:MGI:1915069]",67819
Gm6981,0.0134013098293369,2.17666271798149,0.128,0.064,1,transcribed_processed_pseudogene,9,predicted pseudogene 6981 [Source:MGI Symbol;Acc:MGI:3646966],629557
Prelid2,0.0134737770872972,-1.65771537784266,0.054,0.127,1,protein_coding,18,PRELI domain containing 2 [Source:MGI Symbol;Acc:MGI:1924869],77619
Ccdc91,0.0134857058659307,-0.709412093943381,0.52,0.637,1,protein_coding,6,coiled-coil domain containing 91 [Source:MGI Symbol;Acc:MGI:1914265],67015
5530601H04Rik,0.0135322967419396,1.28637408971011,0.419,0.343,1,lncRNA,X,RIKEN cDNA 5530601H04 gene [Source:MGI Symbol;Acc:MGI:1918695],71445
Psmd1,0.0135409664687086,-0.480590453877752,0.824,0.923,1,protein_coding,1,"proteasome (prosome, macropain) 26S subunit, non-ATPase, 1 [Source:MGI Symbol;Acc:MGI:1917497]",70247
Gprasp1,0.0136636587249648,-0.619346655068111,0.703,0.798,1,protein_coding,X,G protein-coupled receptor associated sorting protein 1 [Source:MGI Symbol;Acc:MGI:1917418],67298
Porcn,0.0137433479018251,0.72170788447387,0.581,0.532,1,protein_coding,X,porcupine O-acyltransferase [Source:MGI Symbol;Acc:MGI:1890212],53627
Ankrd13a,0.0137635243676227,-0.90099990793369,0.358,0.473,1,protein_coding,5,ankyrin repeat domain 13a [Source:MGI Symbol;Acc:MGI:1915670],68420
Sars,0.013808875267089,-0.393357871636871,0.845,0.905,1,NA,NA,NA,20226
Cdkl1,0.0138234823428545,-2.97865158885397,0.054,0.123,1,protein_coding,12,cyclin dependent kinase like 1 [Source:MGI Symbol;Acc:MGI:1918341],71091
Endog,0.0138237234639208,0.404952465200782,0.182,0.103,1,protein_coding,2,endonuclease G [Source:MGI Symbol;Acc:MGI:1261433],13804
Tab2,0.0138464857062115,-0.750677307255933,0.392,0.516,1,protein_coding,10,TGF-beta activated kinase 1/MAP3K7 binding protein 2 [Source:MGI Symbol;Acc:MGI:1915902],68652
Trim3,0.0138691473515178,0.943068920149216,0.527,0.468,1,protein_coding,7,tripartite motif-containing 3 [Source:MGI Symbol;Acc:MGI:1860040],55992
Dpp6,0.0138825065398707,-0.408177209033365,0.709,0.824,1,protein_coding,5,dipeptidylpeptidase 6 [Source:MGI Symbol;Acc:MGI:94921],13483
Shq1,0.0138907861581513,-1.17740595212357,0.074,0.152,1,protein_coding,6,SHQ1 homolog (S. cerevisiae) [Source:MGI Symbol;Acc:MGI:1919421],72171
Vps18,0.0139131439112948,-0.501224423683983,0.466,0.591,1,protein_coding,2,VPS18 CORVET/HOPS core subunit [Source:MGI Symbol;Acc:MGI:2443626],228545
Hs1bp3,0.0139790708236051,-1.00756846425117,0.236,0.343,1,protein_coding,12,HCLS1 binding protein 3 [Source:MGI Symbol;Acc:MGI:1913224],58240
Eno1b,0.0140198718155086,-0.527072346618078,0.872,0.875,1,protein_coding,18,"enolase 1B, retrotransposed [Source:MGI Symbol;Acc:MGI:3648653]",433182
Chordc1,0.0140346515003491,-0.694636589196776,0.703,0.756,1,protein_coding,9,cysteine and histidine rich domain containing 1 [Source:MGI Symbol;Acc:MGI:1914167],66917
Gm56506,0.0140428254627993,1.74183134933802,0.135,0.073,1,lncRNA,18,"predicted gene, 56506 [Source:MGI Symbol;Acc:MGI:7336926]",NA
Syne2,0.0141021288689506,-1.44527719064913,0.291,0.391,1,protein_coding,12,"spectrin repeat containing, nuclear envelope 2 [Source:MGI Symbol;Acc:MGI:2449316]",319565
Gm16008,0.0141254039901186,1.1737536387051,0.135,0.07,1,lncRNA,4,predicted gene 16008 [Source:MGI Symbol;Acc:MGI:3802048],100038526
Spa17,0.0141422825718418,0.799480421422398,0.412,0.31,1,protein_coding,9,sperm autoantigenic protein 17 [Source:MGI Symbol;Acc:MGI:1333778],20686
Nelfcd,0.0141504970905781,0.875205736844516,0.615,0.563,1,protein_coding,2,"negative elongation factor complex member C/D, Th1l [Source:MGI Symbol;Acc:MGI:1926424]",57314
Gm9416,0.0141572113603096,-0.872062153353783,0.23,0.323,1,processed_pseudogene,17,predicted gene 9416 [Source:MGI Symbol;Acc:MGI:3646902],668885
Tor3a,0.0142140525316929,-1.09576046193311,0.115,0.202,1,protein_coding,1,"torsin family 3, member A [Source:MGI Symbol;Acc:MGI:1353652]",30935
Trmt44,0.0142516438245409,-1.46241791284516,0.074,0.152,1,protein_coding,5,tRNA methyltransferase 44 [Source:MGI Symbol;Acc:MGI:1926140],78890
Tmem53,0.0142666844025194,0.72561704334227,0.426,0.349,1,protein_coding,4,transmembrane protein 53 [Source:MGI Symbol;Acc:MGI:1916027],68777
Trmu,0.0142915469900257,1.24122430377139,0.324,0.242,1,protein_coding,15,tRNA 5-methylaminomethyl-2-thiouridylate methyltransferase [Source:MGI Symbol;Acc:MGI:1919276],72026
Eri3,0.014343641991549,0.498327453947905,0.75,0.745,1,protein_coding,4,exoribonuclease 3 [Source:MGI Symbol;Acc:MGI:2153887],140546
Rhov,0.0143471196238203,-0.463240166498046,0.568,0.677,1,protein_coding,2,ras homolog family member V [Source:MGI Symbol;Acc:MGI:2444227],228543
Get4,0.0143581606249224,0.380278750236585,0.676,0.609,1,protein_coding,5,golgi to ER traffic protein 4 [Source:MGI Symbol;Acc:MGI:1914854],67604
Cog3,0.0143917316401556,0.7314739146351,0.338,0.235,1,protein_coding,14,component of oligomeric golgi complex 3 [Source:MGI Symbol;Acc:MGI:2450151],338337
Mrpl43,0.0144019695834908,0.37734968895153,0.73,0.723,1,protein_coding,19,mitochondrial ribosomal protein L43 [Source:MGI Symbol;Acc:MGI:2137229],94067
Rbm43,0.0144194750665751,-0.431855669161293,0.399,0.523,1,protein_coding,2,RNA binding motif protein 43 [Source:MGI Symbol;Acc:MGI:1918934],71684
Mettl22,0.0144276079558767,0.801286306401501,0.588,0.569,1,protein_coding,16,"methyltransferase 22, Kin17 lysine [Source:MGI Symbol;Acc:MGI:2384301]",239706
Itpk1,0.014463009838848,-0.50027408882714,0.561,0.697,1,protein_coding,12,"inositol 1,3,4-triphosphate 5/6 kinase [Source:MGI Symbol;Acc:MGI:2446159]",217837
Ndrg2,0.0144631407201646,0.705118258633251,0.595,0.519,1,protein_coding,14,N-myc downstream regulated gene 2 [Source:MGI Symbol;Acc:MGI:1352498],29811
Gm4518,0.0145262517403998,0.883303775290902,0.176,0.101,1,processed_pseudogene,17,predicted gene 4518 [Source:MGI Symbol;Acc:MGI:3782703],100043560
Ptbp2,0.0145426959724214,-1.1429046695215,0.642,0.73,1,protein_coding,3,polypyrimidine tract binding protein 2 [Source:MGI Symbol;Acc:MGI:1860489],56195
Mprip,0.0145519399167395,-0.422897396797739,0.649,0.8,1,protein_coding,11,myosin phosphatase Rho interacting protein [Source:MGI Symbol;Acc:MGI:1349438],26936
Tsn,0.0145770711363462,-0.29908982527139,0.777,0.884,1,protein_coding,1,translin [Source:MGI Symbol;Acc:MGI:109263],22099
Gm10566,0.0146116402674568,0.345262321957239,0.196,0.116,1,processed_pseudogene,1,predicted gene 10566 [Source:MGI Symbol;Acc:MGI:3642220],100039959
Gm57315,0.0146154176952467,-0.758364469480619,0.372,0.468,1,lncRNA,5,"predicted gene, 57315 [Source:MGI Symbol;Acc:MGI:7338543]",NA
Ccng1,0.0146310256973524,-0.563164333119066,0.716,0.774,1,protein_coding,11,cyclin G1 [Source:MGI Symbol;Acc:MGI:102890],12450
Cyth2,0.0146905196809677,0.570674713797212,0.73,0.708,1,protein_coding,7,cytohesin 2 [Source:MGI Symbol;Acc:MGI:1334255],19158
Fam241a,0.014823973482549,1.22478466759967,0.135,0.07,1,protein_coding,3,"family with sequence similarity 241, member A [Source:MGI Symbol;Acc:MGI:1917867]",70617
Gm6212,0.0148826983207794,0.705158267043622,0.189,0.11,1,processed_pseudogene,14,predicted gene 6212 [Source:MGI Symbol;Acc:MGI:3643635],621324
Cog4,0.0149504976027842,-0.699879900760306,0.588,0.705,1,protein_coding,8,component of oligomeric golgi complex 4 [Source:MGI Symbol;Acc:MGI:2142808],102339
Rtraf-ps,0.0149615198864461,0.772272462902158,0.142,0.075,1,transcribed_processed_pseudogene,3,"RNA transcription, translation and transport factor, pseudogene [Source:MGI Symbol;Acc:MGI:3642446]",545536
Gpm6b,0.0150114413005914,-0.620331083844772,0.135,0.24,1,protein_coding,X,glycoprotein m6b [Source:MGI Symbol;Acc:MGI:107672],14758
Ech1,0.0150992892626779,0.362158308583815,0.75,0.758,1,protein_coding,7,"enoyl coenzyme A hydratase 1, peroxisomal [Source:MGI Symbol;Acc:MGI:1858208]",51798
Borcs8,0.0150999186081067,0.562874540610546,0.669,0.677,1,protein_coding,8,BLOC-1 related complex subunit 8 [Source:MGI Symbol;Acc:MGI:1919618],72368
Cyp1b1,0.0151458749549618,-0.562655277937538,0.257,0.376,1,protein_coding,17,"cytochrome P450, family 1, subfamily b, polypeptide 1 [Source:MGI Symbol;Acc:MGI:88590]",13078
Gpx1,0.0151674057162258,-0.303016377696681,0.892,0.941,1,protein_coding,9,glutathione peroxidase 1 [Source:MGI Symbol;Acc:MGI:104887],14775
Mfn2,0.015203067955403,-0.476284827180871,0.777,0.857,1,protein_coding,4,mitofusin 2 [Source:MGI Symbol;Acc:MGI:2442230],170731
Nudt10,0.0152376595996109,0.280647465568264,0.392,0.292,1,protein_coding,X,nudix hydrolase 10 [Source:MGI Symbol;Acc:MGI:2147931],58242
Armcx1,0.0152671338099872,-0.374432978982549,0.743,0.833,1,protein_coding,X,"armadillo repeat containing, X-linked 1 [Source:MGI Symbol;Acc:MGI:1925498]",78248
Lifr,0.0152731335800896,-0.453842040635637,0.858,0.943,1,protein_coding,15,LIF receptor alpha [Source:MGI Symbol;Acc:MGI:96788],16880
Ttc9b,0.0153170964038409,0.804506321758081,0.642,0.648,1,protein_coding,7,tetratricopeptide repeat domain 9B [Source:MGI Symbol;Acc:MGI:1920282],73032
Pnisr,0.0153937680126283,-0.744599519024812,0.446,0.569,1,protein_coding,4,PNN interacting serine/arginine-rich [Source:MGI Symbol;Acc:MGI:1913875],66625
Cd9-ps,0.0154915891735204,0.567801949562973,0.27,0.176,1,processed_pseudogene,7,"Cd9 antigen, pseudogene [Source:MGI Symbol;Acc:MGI:3645134]",668579
Rtl1,0.0155010091090773,-1.64201965013386,0.074,0.152,1,protein_coding,12,retrotransposon Gaglike 1 [Source:MGI Symbol;Acc:MGI:2656842],353326
Rbm6,0.0156382958315836,-0.633986711485371,0.493,0.582,1,protein_coding,9,RNA binding motif protein 6 [Source:MGI Symbol;Acc:MGI:1338037],19654
Lpp,0.0157257181871851,-0.570789845074548,0.338,0.448,1,protein_coding,16,LIM domain containing preferred translocation partner in lipoma [Source:MGI Symbol;Acc:MGI:2441849],210126
Mvp,0.0157417511019533,-0.266223529199903,0.541,0.681,1,protein_coding,7,major vault protein [Source:MGI Symbol;Acc:MGI:1925638],78388
Amz1,0.015778021408568,-0.8746546920845,0.162,0.262,1,protein_coding,5,archaelysin family metallopeptidase 1 [Source:MGI Symbol;Acc:MGI:2442258],231842
Rps10-ps1,0.0157851879727777,0.374692160699861,0.453,0.354,1,processed_pseudogene,3,"ribosomal protein S10, pseudogene 1 [Source:MGI Symbol;Acc:MGI:3644167]",668457
Snhg7,0.0158074880323382,-0.825168571932639,0.236,0.343,1,lncRNA,2,small nucleolar RNA host gene 7 [Source:MGI Symbol;Acc:MGI:1919341],72091
Eif2s3y,0.0158271751810439,0.727920454563199,0.385,0.277,1,protein_coding,Y,"eukaryotic translation initiation factor 2, subunit 3, structural gene Y-linked [Source:MGI Symbol;Acc:MGI:1349430]",26908
Trappc6a,0.0158315172431417,0.492256925933875,0.696,0.73,1,protein_coding,7,trafficking protein particle complex 6A [Source:MGI Symbol;Acc:MGI:1914341],67091
Gm6180,0.0158570753776154,-0.64225980259779,0.507,0.587,1,processed_pseudogene,8,predicted pseudogene 6180 [Source:MGI Symbol;Acc:MGI:3643972],620772
Smad9,0.0158708160537052,1.14637890703589,0.385,0.319,1,protein_coding,3,SMAD family member 9 [Source:MGI Symbol;Acc:MGI:1859993],55994
Nrdc,0.015874815568058,-0.480955039009974,0.615,0.732,1,protein_coding,4,nardilysin convertase [Source:MGI Symbol;Acc:MGI:1201386],230598
Actg1,0.0159144718850483,-0.262290233170665,0.973,0.998,1,protein_coding,11,"actin, gamma, cytoplasmic 1 [Source:MGI Symbol;Acc:MGI:87906]",11465
Cebpg,0.0159264311816085,-0.524324620888287,0.5,0.598,1,protein_coding,7,CCAAT/enhancer binding protein gamma [Source:MGI Symbol;Acc:MGI:104982],12611
Mrgprd,0.0159371252215755,-1.03746932430244,0.108,0.196,1,protein_coding,7,"MAS-related GPR, member D [Source:MGI Symbol;Acc:MGI:3033142]",211578
Tmx4,0.0159543526847749,-0.347866852621996,0.75,0.855,1,protein_coding,2,thioredoxin-related transmembrane protein 4 [Source:MGI Symbol;Acc:MGI:106558],52837
Rpgr,0.015961404881495,-2.56523952720366,0.122,0.204,1,protein_coding,X,retinitis pigmentosa GTPase regulator [Source:MGI Symbol;Acc:MGI:1344037],19893
Gm5544,0.0160744527039729,-1.83916224918019,0.061,0.134,1,lncRNA,3,predicted gene 5544 [Source:MGI Symbol;Acc:MGI:3648209],433632
Mrpl17,0.0160989497919434,0.266016749425556,0.797,0.833,1,protein_coding,7,mitochondrial ribosomal protein L17 [Source:MGI Symbol;Acc:MGI:1351608],27397
Camk4,0.016179887770142,0.354100877507427,0.318,0.448,1,protein_coding,18,calcium/calmodulin-dependent protein kinase IV [Source:MGI Symbol;Acc:MGI:88258],12326
Magi1,0.0162276159292745,-0.670221726077939,0.568,0.69,1,protein_coding,6,"membrane associated guanylate kinase, WW and PDZ domain containing 1 [Source:MGI Symbol;Acc:MGI:1203522]",14924
Ccdc47,0.0162534514352127,-0.436182627452903,0.696,0.749,1,protein_coding,11,coiled-coil domain containing 47 [Source:MGI Symbol;Acc:MGI:1914413],67163
Trhde,0.0162540114314328,0.594523956620553,0.176,0.101,1,protein_coding,10,TRH-degrading enzyme [Source:MGI Symbol;Acc:MGI:2384311],237553
Zbtb40,0.0162797601342509,-1.17235465202364,0.108,0.196,1,protein_coding,4,zinc finger and BTB domain containing 40 [Source:MGI Symbol;Acc:MGI:2682254],230848
Kidins220,0.0162974617017616,-0.435340188061832,0.649,0.76,1,protein_coding,12,kinase D-interacting substrate 220 [Source:MGI Symbol;Acc:MGI:1924730],77480
Gm8170,0.0162981887568318,-1.24534495057289,0.25,0.158,1,processed_pseudogene,10,predicted gene 8170 [Source:MGI Symbol;Acc:MGI:3644928],666571
Nefl,0.0163344284169279,-0.302454495296768,0.986,0.996,1,protein_coding,14,"neurofilament, light polypeptide [Source:MGI Symbol;Acc:MGI:97313]",18039
Mettl25b,0.0163764286884983,-1.00882742260903,0.236,0.336,1,protein_coding,3,methyltransferase like 25B [Source:MGI Symbol;Acc:MGI:2387197],229503
Hnrnpm,0.0164353689330611,-0.392651857481788,0.628,0.787,1,protein_coding,17,heterogeneous nuclear ribonucleoprotein M [Source:MGI Symbol;Acc:MGI:1926465],76936
Mtss1,0.0164395609163091,-0.592165654978046,0.581,0.708,1,protein_coding,15,MTSS I-BAR domain containing 1 [Source:MGI Symbol;Acc:MGI:2384818],211401
Ankrd46,0.0164418531336748,-0.287570200208484,0.865,0.897,1,protein_coding,15,ankyrin repeat domain 46 [Source:MGI Symbol;Acc:MGI:1916089],68839
Plpp6,0.0164627408968914,-3.24578750864283,0.074,0.145,1,protein_coding,19,phospholipid phosphatase 6 [Source:MGI Symbol;Acc:MGI:1921661],74411
Cacna1c,0.0165183301797868,-0.372249049173439,0.412,0.554,1,protein_coding,6,"calcium channel, voltage-dependent, L type, alpha 1C subunit [Source:MGI Symbol;Acc:MGI:103013]",12288
Sdad1,0.0165333192990873,-1.23070191847697,0.284,0.387,1,protein_coding,5,SDA1 domain containing 1 [Source:MGI Symbol;Acc:MGI:2140779],231452
Plpp1,0.0165519719403681,0.555467448032175,0.669,0.618,1,protein_coding,13,phospholipid phosphatase 1 [Source:MGI Symbol;Acc:MGI:108412],19012
Kcnq2,0.0165536986133449,-0.470771222454805,0.426,0.567,1,protein_coding,2,"potassium voltage-gated channel, subfamily Q, member 2 [Source:MGI Symbol;Acc:MGI:1309503]",16536
Frat1,0.0165618813809883,0.780600822661305,0.419,0.358,1,protein_coding,19,frequently rearranged in advanced T cell lymphomas [Source:MGI Symbol;Acc:MGI:109450],14296
Trub1,0.0165891063227794,-0.685902889462293,0.338,0.457,1,protein_coding,19,TruB pseudouridine (psi) synthase family member 1 [Source:MGI Symbol;Acc:MGI:1919383],72133
Ptk2b,0.0166645979561908,-0.782186206315307,0.149,0.244,1,protein_coding,14,PTK2 protein tyrosine kinase 2 beta [Source:MGI Symbol;Acc:MGI:104908],19229
Slc10a6,0.0166857609690657,-0.977855960741485,0.345,0.457,1,protein_coding,5,"solute carrier family 10 (sodium/bile acid cotransporter family), member 6 [Source:MGI Symbol;Acc:MGI:1923000]",75750
Gm6485,0.016851601350275,2.78173279215122,0.264,0.182,1,transcribed_processed_pseudogene,3,predicted gene 6485 [Source:MGI Symbol;Acc:MGI:3644007],624251
Fastkd5,0.016864280059625,0.547368822409661,0.155,0.088,1,protein_coding,2,FAST kinase domains 5 [Source:MGI Symbol;Acc:MGI:2139469],380601
Rdh10,0.0168880386110914,1.18500770128294,0.243,0.163,1,protein_coding,1,retinol dehydrogenase 10 (all-trans) [Source:MGI Symbol;Acc:MGI:1924238],98711
Csnk2a1,0.0168998172441967,0.31684674342182,0.831,0.864,1,protein_coding,2,"casein kinase 2, alpha 1 polypeptide [Source:MGI Symbol;Acc:MGI:88543]",12995
Gm6170,0.0169364726247135,-1.32162767597932,0.095,0.174,1,processed_pseudogene,1,predicted gene 6170 [Source:MGI Symbol;Acc:MGI:3643368],620659
Matr3,0.0169770950429378,-0.590608763661709,0.743,0.802,1,protein_coding,18,matrin 3 [Source:MGI Symbol;Acc:MGI:1298379],17184
Zfp689,0.0170538877956369,-1.13696207317466,0.081,0.163,1,protein_coding,7,zinc finger protein 689 [Source:MGI Symbol;Acc:MGI:1918381],71131
Pcdhac1,0.0170663043340577,-1.10183229207711,0.176,0.268,1,protein_coding,18,"protocadherin alpha subfamily C, 1 [Source:MGI Symbol;Acc:MGI:1891442]",353236
Gm5915,0.0170748906916623,0.523806529955817,0.372,0.273,1,processed_pseudogene,8,predicted pseudogene 5915 [Source:MGI Symbol;Acc:MGI:3642938],102635661
Raly,0.0171777938670187,0.852374162491848,0.547,0.503,1,protein_coding,2,hnRNP-associated with lethal yellow [Source:MGI Symbol;Acc:MGI:97850],19383
Tspan4,0.0171863585241031,0.667785650541158,0.574,0.514,1,protein_coding,7,tetraspanin 4 [Source:MGI Symbol;Acc:MGI:1928097],64540
Slc5a7,0.0171998856739631,0.841920769132143,0.142,0.077,1,protein_coding,17,"solute carrier family 5 (choline transporter), member 7 [Source:MGI Symbol;Acc:MGI:1927126]",63993
Gm15050,0.0172944522351519,0.46719003945272,0.122,0.062,1,lncRNA,6,predicted gene 15050 [Source:MGI Symbol;Acc:MGI:3705180],100504154
Chd4,0.0173774672800702,-0.484960791519154,0.689,0.778,1,protein_coding,6,chromodomain helicase DNA binding protein 4 [Source:MGI Symbol;Acc:MGI:1344380],107932
Phactr3,0.0174328991050588,0.615799219506349,0.561,0.51,1,protein_coding,2,phosphatase and actin regulator 3 [Source:MGI Symbol;Acc:MGI:1921439],74189
Adar,0.0174469200796442,-0.767884835670787,0.365,0.484,1,protein_coding,3,"adenosine deaminase, RNA-specific [Source:MGI Symbol;Acc:MGI:1889575]",56417
Vta1,0.017480058813805,0.397545210199061,0.709,0.677,1,protein_coding,10,vesicle (multivesicular body) trafficking 1 [Source:MGI Symbol;Acc:MGI:1913451],66201
Zfp369,0.0175959056839553,-1.35531896450298,0.189,0.281,1,protein_coding,13,zinc finger protein 369 [Source:MGI Symbol;Acc:MGI:2176229],170936
Zfp28,0.017691468565451,-1.83633897031266,0.088,0.169,1,protein_coding,7,zinc finger protein 28 [Source:MGI Symbol;Acc:MGI:99175],22690
Ybey,0.0177236391646244,-0.321825574594897,0.169,0.097,1,protein_coding,10,ybeY metallopeptidase [Source:MGI Symbol;Acc:MGI:2656825],216119
Smim26,0.01775896106405,1.04228715305902,0.669,0.644,1,protein_coding,2,small integral membrane protein 26 [Source:MGI Symbol;Acc:MGI:2685407],228715
Mrpl1,0.0177726657796459,0.826455926843686,0.514,0.437,1,protein_coding,5,mitochondrial ribosomal protein L1 [Source:MGI Symbol;Acc:MGI:2137202],94061
Zmpste24,0.0178730621977607,-1.2433310729473,0.453,0.525,1,protein_coding,4,"zinc metallopeptidase, STE24 [Source:MGI Symbol;Acc:MGI:1890508]",230709
Nalf2,0.0179047958236832,1.16758286658479,0.243,0.16,1,protein_coding,X,NALCN channel auxiliary factor 2 [Source:MGI Symbol;Acc:MGI:3648377],620592
Sdr39u1,0.0179100409185266,0.455020855224269,0.669,0.611,1,protein_coding,14,"short chain dehydrogenase/reductase family 39U, member 1 [Source:MGI Symbol;Acc:MGI:1916876]",654795
Hps3,0.0180032900882148,0.274253218733259,0.635,0.593,1,protein_coding,3,"HPS3, biogenesis of lysosomal organelles complex 2 subunit 1 [Source:MGI Symbol;Acc:MGI:2153839]",12807
Ttyh2,0.0180160716855141,1.08195696203477,0.277,0.196,1,protein_coding,11,tweety family member 2 [Source:MGI Symbol;Acc:MGI:2157091],117160
Ptprn2,0.0180164420625644,1.13242054211788,0.432,0.356,1,protein_coding,12,protein tyrosine phosphatase receptor type N polypeptide 2 [Source:MGI Symbol;Acc:MGI:107418],19276
Zfp521,0.0180962854015157,0.968884579773268,0.223,0.145,1,protein_coding,18,zinc finger protein 521 [Source:MGI Symbol;Acc:MGI:95459],225207
Tpbgl,0.0181068535444833,0.757513672104758,0.236,0.156,1,protein_coding,7,trophoblast glycoprotein-like [Source:MGI Symbol;Acc:MGI:3646425],100503386
mt-Co1,0.018124327459717,0.312352647728861,0.993,0.985,1,protein_coding,MT,mitochondrially encoded cytochrome c oxidase I [Source:MGI Symbol;Acc:MGI:102504],17708
Vps4b,0.0181251666539152,-0.637521057671401,0.73,0.798,1,protein_coding,1,vacuolar protein sorting 4B [Source:MGI Symbol;Acc:MGI:1100499],20479
C1qtnf7,0.0181468233633558,0.631975478953094,0.264,0.174,1,protein_coding,5,C1q and tumor necrosis factor related protein 7 [Source:MGI Symbol;Acc:MGI:1925911],109323
Akap9,0.0182016610266157,-0.396077027800535,0.574,0.67,1,protein_coding,5,A kinase anchor protein 9 [Source:MGI Symbol;Acc:MGI:2178217],100986
Ppfia2,0.0182381125349508,-0.587673097482621,0.554,0.679,1,protein_coding,10,"protein tyrosine phosphatase, receptor type, f polypeptide (PTPRF), interacting protein (liprin), alpha 2 [Source:MGI Symbol;Acc:MGI:2443834]",327814
Gm12362,0.018332267748691,0.897803344986018,0.108,0.053,1,processed_pseudogene,4,predicted gene 12362 [Source:MGI Symbol;Acc:MGI:3652292],100504432
P4ha1,0.0183701991532033,-0.91731212442971,0.459,0.547,1,protein_coding,10,"procollagen-proline, 2-oxoglutarate 4-dioxygenase (proline 4-hydroxylase), alpha 1 polypeptide [Source:MGI Symbol;Acc:MGI:97463]",18451
Gm6988,0.0183939408389077,-1.01914091528642,0.061,0.132,1,processed_pseudogene,12,predicted gene 6988 [Source:MGI Symbol;Acc:MGI:3647486],629595
Mocos,0.0184400314256524,-1.80513484537999,0.054,0.123,1,protein_coding,18,molybdenum cofactor sulfurase [Source:MGI Symbol;Acc:MGI:1915841],68591
Fgf18,0.0184664555467553,0.844375409050484,0.223,0.138,1,protein_coding,11,fibroblast growth factor 18 [Source:MGI Symbol;Acc:MGI:1277980],14172
Afg3l2,0.0184664665801739,-0.378900875507141,0.622,0.714,1,protein_coding,18,AFG3-like AAA ATPase 2 [Source:MGI Symbol;Acc:MGI:1916847],69597
Cacna1a,0.018511943165532,-0.265813095138258,0.378,0.501,1,protein_coding,8,"calcium channel, voltage-dependent, P/Q type, alpha 1A subunit [Source:MGI Symbol;Acc:MGI:109482]",12286
Unc79,0.0185354086358454,-0.569410927131814,0.182,0.288,1,protein_coding,12,unc-79 homolog [Source:MGI Symbol;Acc:MGI:2684729],217843
Asns,0.0185653108559786,-0.340900979817225,0.811,0.899,1,protein_coding,6,asparagine synthetase [Source:MGI Symbol;Acc:MGI:1350929],27053
Oat,0.0185785188336101,0.455394058297577,0.635,0.574,1,protein_coding,7,ornithine aminotransferase [Source:MGI Symbol;Acc:MGI:97394],18242
Parp16,0.0186583921183122,-2.25419974845903,0.081,0.158,1,protein_coding,9,"poly (ADP-ribose) polymerase family, member 16 [Source:MGI Symbol;Acc:MGI:2446133]",214424
Gm56829,0.0186595466836162,-0.631649004182511,0.074,0.152,1,lncRNA,8,"predicted gene, 56829 [Source:MGI Symbol;Acc:MGI:7337571]",NA
Gm11189,0.0186758490095904,1.33647640345652,0.101,0.048,1,processed_pseudogene,11,predicted gene 11189 [Source:MGI Symbol;Acc:MGI:3650984],623205
Kdm6a,0.0187226995737076,-2.21879441232783,0.162,0.259,1,protein_coding,X,lysine (K)-specific demethylase 6A [Source:MGI Symbol;Acc:MGI:1095419],22289
Lrrc42,0.0187248544514076,0.699428579904556,0.547,0.49,1,protein_coding,4,leucine rich repeat containing 42 [Source:MGI Symbol;Acc:MGI:1925059],77809
Ap3m1,0.0188465000342686,-0.851126239250241,0.588,0.659,1,protein_coding,14,"adaptor-related protein complex 3, mu 1 subunit [Source:MGI Symbol;Acc:MGI:1929212]",55946
Cfap69,0.0188566552285348,-1.19242887367481,0.196,0.295,1,protein_coding,5,cilia and flagella associated protein 69 [Source:MGI Symbol;Acc:MGI:2443778],207686
Gnpda1,0.0188974698366374,-1.23349997422794,0.297,0.389,1,protein_coding,18,glucosamine-6-phosphate deaminase 1 [Source:MGI Symbol;Acc:MGI:1347054],26384
Gm7327,0.0189028594524448,-0.89757893540551,0.047,0.114,1,transcribed_processed_pseudogene,X,predicted gene 7327 [Source:MGI Symbol;Acc:MGI:3646274],654353
Rpl14-ps1,0.0189589587129508,-0.441305909663845,0.804,0.857,1,processed_pseudogene,7,"ribosomal protein L14, pseudogene 1 [Source:MGI Symbol;Acc:MGI:3710579]",100040970
Nbdy,0.0189647335358113,0.308383864360939,0.831,0.866,1,protein_coding,X,negative regulator of P-body association [Source:MGI Symbol;Acc:MGI:1917373],70123
Gm2467,0.0189662734045257,0.418635508287458,0.128,0.066,1,processed_pseudogene,10,predicted gene 2467 [Source:MGI Symbol;Acc:MGI:3780634],100039870
Supt16,0.0190018098392192,0.273737192019292,0.473,0.582,1,protein_coding,14,"SPT16, facilitates chromatin remodeling subunit [Source:MGI Symbol;Acc:MGI:1890948]",114741
Rpl39-ps,0.0191633751450481,-0.936123979067276,0.081,0.156,1,processed_pseudogene,15,"ribosomal protein L39, pseudogene [Source:MGI Symbol;Acc:MGI:3705781]",100503815
Gm9081,0.0191881817502287,0.803981322629497,0.216,0.136,1,processed_pseudogene,10,predicted gene 9081 [Source:MGI Symbol;Acc:MGI:3644454],668275
Ppp3cc,0.0191986983290133,-0.891842565856366,0.264,0.369,1,protein_coding,14,"protein phosphatase 3, catalytic subunit, gamma isoform [Source:MGI Symbol;Acc:MGI:107162]",19057
Zfhx3,0.0192435921855799,-0.465150253781457,0.574,0.657,1,protein_coding,8,zinc finger homeobox 3 [Source:MGI Symbol;Acc:MGI:99948],11906
Rtl8c,0.0192551399594034,0.395092798932072,0.77,0.804,1,protein_coding,X,retrotransposon Gag like 8C [Source:MGI Symbol;Acc:MGI:1920115],72865
Gm6733,0.0193669338256258,-1.43417841456527,0.061,0.13,1,processed_pseudogene,11,predicted gene 6733 [Source:MGI Symbol;Acc:MGI:3645402],627119
Xist,0.0193811642302649,-3.06155467051664,0.041,0.103,1,lncRNA,X,inactive X specific transcripts [Source:MGI Symbol;Acc:MGI:98974],213742
Stk17b,0.0193993435519937,0.467788641496559,0.149,0.084,1,protein_coding,1,serine/threonine kinase 17b (apoptosis-inducing) [Source:MGI Symbol;Acc:MGI:2138162],98267
Gm42735,0.0194403959766712,-1.04715529145602,0.054,0.125,1,TEC,5,predicted gene 42735 [Source:MGI Symbol;Acc:MGI:5662872],NA
Hnrnph1,0.0194663667559556,-0.418525601833256,0.615,0.69,1,protein_coding,11,heterogeneous nuclear ribonucleoprotein H1 [Source:MGI Symbol;Acc:MGI:1891925],59013
Stag2,0.0194994633482278,-1.57006184264704,0.318,0.422,1,protein_coding,X,STAG2 cohesin complex component [Source:MGI Symbol;Acc:MGI:1098583],20843
Lars2,0.0195239153307865,-0.656254049929563,1,1,1,protein_coding,9,"leucyl-tRNA synthetase, mitochondrial [Source:MGI Symbol;Acc:MGI:2142973]",102436
Alpk1,0.0195517117608781,-1.93369290455991,0.074,0.147,1,protein_coding,3,alpha-kinase 1 [Source:MGI Symbol;Acc:MGI:1918731],71481
Krt27,0.0195518648730877,-1.13970700937916,0.108,0.193,1,protein_coding,11,keratin 27 [Source:MGI Symbol;Acc:MGI:1339999],110310
Dact3,0.019614029734623,0.812229894579596,0.27,0.187,1,protein_coding,7,dishevelled-binding antagonist of beta-catenin 3 [Source:MGI Symbol;Acc:MGI:3654828],629378
Pisd-ps2,0.0199315062597073,0.475879460121934,0.223,0.145,1,transcribed_unprocessed_pseudogene,17,"phosphatidylserine decarboxylase, pseudogene 2 [Source:MGI Symbol;Acc:MGI:3612472]",328734
C030006K11Rik,0.0199560792626472,1.02145006806055,0.277,0.193,1,protein_coding,15,RIKEN cDNA C030006K11 gene [Source:MGI Symbol;Acc:MGI:1925941],223665
Rdh13,0.0199696185753438,0.603796110083118,0.662,0.677,1,protein_coding,7,retinol dehydrogenase 13 (all-trans and 9-cis) [Source:MGI Symbol;Acc:MGI:1918732],108841
BC002059,0.0199990254584499,1.46730319517463,0.101,0.185,1,lncRNA,17,cDNA sequence BC002059 [Source:MGI Symbol;Acc:MGI:2384864],213811
Smim18,0.0200379648262829,1.55809037819722,0.216,0.143,1,protein_coding,8,small integral membrane protein 18 [Source:MGI Symbol;Acc:MGI:1919882],72632
Tlx3,0.0200412082826454,1.15012727073781,0.264,0.174,1,protein_coding,11,"T cell leukemia, homeobox 3 [Source:MGI Symbol;Acc:MGI:1351209]",27140
Mtmr10,0.0200657895368387,-2.02485735764402,0.135,0.218,1,protein_coding,7,myotubularin related protein 10 [Source:MGI Symbol;Acc:MGI:2142292],233315
Nap1l4,0.0200815822323611,-0.270456917239576,0.757,0.829,1,protein_coding,7,nucleosome assembly protein 1-like 4 [Source:MGI Symbol;Acc:MGI:1316687],17955
Irak2,0.0201701086677958,-0.33322752776904,0.122,0.213,1,protein_coding,6,interleukin-1 receptor-associated kinase 2 [Source:MGI Symbol;Acc:MGI:2429603],108960
Cul2,0.0202517835680502,-0.663179659580177,0.581,0.684,1,protein_coding,18,cullin 2 [Source:MGI Symbol;Acc:MGI:1918995],71745
Ifi30,0.0202567979424768,0.466965462465282,0.176,0.103,1,protein_coding,8,interferon gamma inducible protein 30 [Source:MGI Symbol;Acc:MGI:2137648],65972
Stat5b,0.0202988746098368,-0.959189805724048,0.486,0.582,1,protein_coding,11,signal transducer and activator of transcription 5B [Source:MGI Symbol;Acc:MGI:103035],20851
Mpnd,0.020320728922442,0.519616273603687,0.642,0.633,1,protein_coding,17,MPN domain containing [Source:MGI Symbol;Acc:MGI:1915297],19175
Arhgap42,0.0204079737088111,-1.30272290044303,0.264,0.36,1,protein_coding,9,Rho GTPase activating protein 42 [Source:MGI Symbol;Acc:MGI:1918794],71544
Rab3a,0.0205328728298314,0.280380145317276,0.912,0.938,1,protein_coding,8,"RAB3A, member RAS oncogene family [Source:MGI Symbol;Acc:MGI:97843]",19339
Sh3gl3,0.0206175556420592,1.37080698319684,0.135,0.073,1,protein_coding,7,SH3-domain GRB2-like 3 [Source:MGI Symbol;Acc:MGI:700011],20408
Myo5a,0.0206617127687426,-0.552676108106878,0.784,0.84,1,protein_coding,9,myosin VA [Source:MGI Symbol;Acc:MGI:105976],17918
Mrps15,0.0206688029033817,-0.437652480529135,0.723,0.846,1,protein_coding,4,mitochondrial ribosomal protein S15 [Source:MGI Symbol;Acc:MGI:1913657],66407
Fmc1,0.0207027188049135,0.656266042673493,0.615,0.593,1,protein_coding,6,formation of mitochondrial complex V assembly factor 1 [Source:MGI Symbol;Acc:MGI:1913367],66117
Fcsk,0.0207313410179099,1.09813620531451,0.203,0.127,1,protein_coding,8,fucose kinase [Source:MGI Symbol;Acc:MGI:1916071],234730
Sun2,0.0207316968130434,-1.01507943450782,0.277,0.374,1,protein_coding,15,Sad1 and UNC84 domain containing 2 [Source:MGI Symbol;Acc:MGI:2443011],223697
9430038I01Rik,0.0208707241342862,-1.43056659595933,0.162,0.255,1,protein_coding,7,RIKEN cDNA 9430038I01 gene [Source:MGI Symbol;Acc:MGI:1924502],77252
Zfp652os,0.0208840774217042,0.759568406868658,0.23,0.154,1,lncRNA,11,"zinc finger protein 652, opposite strand [Source:MGI Symbol;Acc:MGI:3044900]",432396
Kcnk4,0.020919348334765,0.764800107842783,0.419,0.352,1,protein_coding,19,"potassium channel, subfamily K, member 4 [Source:MGI Symbol;Acc:MGI:1298234]",16528
Iigp1,0.0209424024418359,-2.11563502933879,0.081,0.156,1,protein_coding,18,interferon inducible GTPase 1 [Source:MGI Symbol;Acc:MGI:1926259],60440
Gm57147,0.0209667139146942,-0.60410341600758,0.169,0.262,1,lncRNA,1,"predicted gene, 57147 [Source:MGI Symbol;Acc:MGI:7338207]",NA
Dnpep,0.0209866547854146,0.45278528922305,0.716,0.719,1,protein_coding,1,aspartyl aminopeptidase [Source:MGI Symbol;Acc:MGI:1278328],13437
Inha,0.0210100301908887,-0.308280107281183,0.122,0.064,1,protein_coding,1,inhibin alpha [Source:MGI Symbol;Acc:MGI:96569],16322
Dnttip2,0.0210438995349355,-0.94866134092935,0.527,0.609,1,protein_coding,3,"deoxynucleotidyltransferase, terminal, interacting protein 2 [Source:MGI Symbol;Acc:MGI:1923173]",99480
Ostf1,0.0211020132745474,0.330275089912003,0.878,0.916,1,protein_coding,19,osteoclast stimulating factor 1 [Source:MGI Symbol;Acc:MGI:700012],20409
Minar2,0.0211028841298457,0.786466912466589,0.466,0.367,1,protein_coding,18,membrane integral NOTCH2 associated receptor 2 [Source:MGI Symbol;Acc:MGI:2442934],225583
Slc25a15,0.0211072739340517,-1.73948019086522,0.041,0.103,1,protein_coding,8,"solute carrier family 25 (mitochondrial carrier ornithine transporter), member 15 [Source:MGI Symbol;Acc:MGI:1342274]",18408
Pgam5,0.0211404704666389,-0.575648085472053,0.5,0.618,1,protein_coding,5,phosphoglycerate mutase family member 5 [Source:MGI Symbol;Acc:MGI:1919792],72542
Mapk14,0.0212538588614131,-0.812195201579919,0.412,0.521,1,protein_coding,17,mitogen-activated protein kinase 14 [Source:MGI Symbol;Acc:MGI:1346865],26416
Clgn,0.0213070350255432,-0.731226691564595,0.642,0.723,1,protein_coding,8,calmegin [Source:MGI Symbol;Acc:MGI:107472],12745
Mettl26,0.0213451634009355,0.408688186610383,0.649,0.648,1,protein_coding,17,methyltransferase like 26 [Source:MGI Symbol;Acc:MGI:1915597],68347
Commd9,0.0213759402940067,0.456897664965362,0.696,0.695,1,protein_coding,2,COMM domain containing 9 [Source:MGI Symbol;Acc:MGI:1923751],76501
Zfp958,0.0214151233347176,-0.829763551177939,0.101,0.18,1,protein_coding,8,zinc finger protein 958 [Source:MGI Symbol;Acc:MGI:2385298],233987
Mrpl38,0.0214227072354484,0.345424117255434,0.696,0.648,1,protein_coding,11,mitochondrial ribosomal protein L38 [Source:MGI Symbol;Acc:MGI:1926269],60441
Pvr,0.0214457519798349,-0.408965339730235,0.338,0.453,1,protein_coding,7,poliovirus receptor [Source:MGI Symbol;Acc:MGI:107741],52118
Zfp691,0.0215268740477296,0.986234948830792,0.405,0.319,1,protein_coding,4,zinc finger protein 691 [Source:MGI Symbol;Acc:MGI:3041163],195522
Rpl14,0.0215980054635384,-0.417804213641261,0.966,0.989,1,protein_coding,9,ribosomal protein L14 [Source:MGI Symbol;Acc:MGI:1914365],67115
Eif3f,0.0216142919547261,0.420981984035781,0.858,0.884,1,protein_coding,7,"eukaryotic translation initiation factor 3, subunit F [Source:MGI Symbol;Acc:MGI:1913335]",66085
Mir3091,0.0216392307681291,0.971741739958487,0.277,0.2,1,miRNA,2,microRNA 3091 [Source:MGI Symbol;Acc:MGI:4834305],100526556
Pid1,0.0216658257491005,-1.28103740667483,0.182,0.268,1,protein_coding,1,phosphotyrosine interaction domain containing 1 [Source:MGI Symbol;Acc:MGI:2138391],98496
Ppp2r3c,0.0217695360961751,-0.79382660721383,0.595,0.635,1,protein_coding,12,"protein phosphatase 2, regulatory subunit B'', gamma [Source:MGI Symbol;Acc:MGI:1930009]",59032
Fank1,0.0217884460571809,1.62026936945711,0.108,0.055,1,protein_coding,7,fibronectin type 3 and ankyrin repeat domains 1 [Source:MGI Symbol;Acc:MGI:1914180],66930
Grhl3,0.0219026092743209,0.528687927170116,0.203,0.127,1,protein_coding,4,grainyhead like transcription factor 3 [Source:MGI Symbol;Acc:MGI:2655333],230824
Pex16,0.0219299309873695,0.458699636702543,0.601,0.571,1,protein_coding,2,peroxisomal biogenesis factor 16 [Source:MGI Symbol;Acc:MGI:1338829],18633
Rpl36a-ps2,0.021981014757676,-1.00067242836961,0.297,0.376,1,transcribed_processed_pseudogene,3,"ribosomal protein L36A, pseudogene 2 [Source:MGI Symbol;Acc:MGI:3780887]",100040331
Meg3,0.0219811084913298,-0.565457212388628,0.588,0.723,1,lncRNA,12,maternally expressed 3 [Source:MGI Symbol;Acc:MGI:1202886],17263
Gpcpd1,0.0220329496745304,-0.609228893469499,0.514,0.633,1,protein_coding,2,glycerophosphocholine phosphodiesterase 1 [Source:MGI Symbol;Acc:MGI:104898],74182
Zswim7,0.0220541144050675,0.344931975754071,0.574,0.508,1,protein_coding,11,zinc finger SWIM-type containing 7 [Source:MGI Symbol;Acc:MGI:1916997],69747
Hint2,0.0220953421713837,0.42374868128369,0.696,0.754,1,protein_coding,4,histidine triad nucleotide binding protein 2 [Source:MGI Symbol;Acc:MGI:1916167],68917
Wdr73,0.0220989826411801,-0.296098875604339,0.25,0.376,1,protein_coding,7,WD repeat domain 73 [Source:MGI Symbol;Acc:MGI:1919218],71968
Prkdc,0.0221086975643644,-1.00243279931654,0.264,0.367,1,protein_coding,16,"protein kinase, DNA activated, catalytic polypeptide [Source:MGI Symbol;Acc:MGI:104779]",19090
Itga11,0.0221164136574378,-1.86981556324649,0.068,0.136,1,protein_coding,9,integrin alpha 11 [Source:MGI Symbol;Acc:MGI:2442114],319480
Cep120,0.0221572418025735,-0.70380947980286,0.662,0.743,1,protein_coding,18,centrosomal protein 120 [Source:MGI Symbol;Acc:MGI:2147298],225523
Mcf2l,0.022246948860387,-0.622374367559481,0.486,0.598,1,protein_coding,8,mcf.2 transforming sequence-like [Source:MGI Symbol;Acc:MGI:103263],17207
Dlg1,0.0223772630960914,-2.09424553389571,0.095,0.174,1,protein_coding,16,discs large MAGUK scaffold protein 1 [Source:MGI Symbol;Acc:MGI:107231],13383
Shroom3,0.0223954166435993,-0.368835989439598,0.311,0.433,1,protein_coding,5,shroom family member 3 [Source:MGI Symbol;Acc:MGI:1351655],27428
Msh2,0.0224101901804706,-0.936233769032771,0.466,0.56,1,protein_coding,17,mutS homolog 2 [Source:MGI Symbol;Acc:MGI:101816],17685
Vti1b,0.0224800302161354,-0.319080568698827,0.851,0.945,1,protein_coding,12,vesicle transport through interaction with t-SNAREs 1B [Source:MGI Symbol;Acc:MGI:1855688],53612
Snx7,0.0224802284205271,-0.397745937553319,0.736,0.813,1,protein_coding,3,sorting nexin 7 [Source:MGI Symbol;Acc:MGI:1923811],76561
Fcor,0.0224902356438481,1.04072036492232,0.264,0.187,1,protein_coding,8,Foxo1 corepressor [Source:MGI Symbol;Acc:MGI:1915484],100503924
Zfx,0.0224979444689284,-0.89568625551334,0.318,0.404,1,protein_coding,X,zinc finger protein X-linked [Source:MGI Symbol;Acc:MGI:99211],22764
Gm5421,0.0225623859745513,0.603967557128009,0.23,0.149,1,processed_pseudogene,10,predicted gene 5421 [Source:MGI Symbol;Acc:MGI:3645718],432438
Dse,0.0225658473158787,-1.67702299270447,0.115,0.198,1,protein_coding,10,dermatan sulfate epimerase [Source:MGI Symbol;Acc:MGI:2443455],212898
Emd,0.0225869165946053,0.859987300416257,0.405,0.341,1,protein_coding,X,emerin [Source:MGI Symbol;Acc:MGI:108117],13726
Fggy,0.0225875140643116,0.882473686061507,0.439,0.385,1,protein_coding,4,FGGY carbohydrate kinase domain containing [Source:MGI Symbol;Acc:MGI:1922828],75578
Gmpr,0.0226047279279146,0.270381141173434,0.736,0.714,1,protein_coding,13,guanosine monophosphate reductase [Source:MGI Symbol;Acc:MGI:1913605],66355
Ddx5,0.0226152894329831,-0.481986905098827,0.932,0.927,1,protein_coding,11,DEAD box helicase 5 [Source:MGI Symbol;Acc:MGI:105037],13207
Kcnh1,0.0226982478686477,-0.745636422490855,0.365,0.479,1,protein_coding,1,"potassium voltage-gated channel, subfamily H (eag-related), member 1 [Source:MGI Symbol;Acc:MGI:1341721]",16510
Olfm2,0.02269998361163,0.718219250954755,0.169,0.097,1,protein_coding,9,olfactomedin 2 [Source:MGI Symbol;Acc:MGI:3045350],244723
Fbxl21,0.0227019921157166,0.770891232503798,0.236,0.152,1,protein_coding,13,F-box and leucine-rich repeat protein 21 [Source:MGI Symbol;Acc:MGI:2442921],213311
Bag1,0.022721399083853,-0.265821008354966,0.655,0.738,1,protein_coding,4,BCL2-associated athanogene 1 [Source:MGI Symbol;Acc:MGI:108047],12017
Atf6,0.022724198495974,-1.073681198479,0.419,0.541,1,protein_coding,1,activating transcription factor 6 [Source:MGI Symbol;Acc:MGI:1926157],226641
Zranb3,0.0228080892216061,-0.41569284372009,0.074,0.147,1,protein_coding,1,"zinc finger, RAN-binding domain containing 3 [Source:MGI Symbol;Acc:MGI:1918362]",226409
Sat2,0.0228238610261982,0.566062295377877,0.324,0.242,1,protein_coding,11,spermidine/spermine N1-acetyl transferase 2 [Source:MGI Symbol;Acc:MGI:1916465],67760
Gm12989,0.0228760084796285,1.23186699668173,0.351,0.275,1,processed_pseudogene,4,predicted gene 12989 [Source:MGI Symbol;Acc:MGI:3652245],100418217
Kcnc4,0.0228922650328075,-0.432395470487939,0.399,0.514,1,protein_coding,3,"potassium voltage gated channel, Shaw-related subfamily, member 4 [Source:MGI Symbol;Acc:MGI:96670]",99738
Gm13127,0.0229140784710422,-1.30369473951035,0.304,0.382,1,processed_pseudogene,4,predicted gene 13127 [Source:MGI Symbol;Acc:MGI:3651260],666215
Galnt3,0.0229575978457167,-0.82690998835617,0.068,0.138,1,protein_coding,2,polypeptide N-acetylgalactosaminyltransferase 3 [Source:MGI Symbol;Acc:MGI:894695],14425
Ube2j2,0.0229594595302395,-0.430895391169391,0.459,0.554,1,protein_coding,4,ubiquitin-conjugating enzyme E2J 2 [Source:MGI Symbol;Acc:MGI:2153608],140499
Rpsa-ps11,0.0229716573797005,0.587847891764731,0.101,0.048,1,processed_pseudogene,4,"ribosomal protein SA, pseudogene 11 [Source:MGI Symbol;Acc:MGI:3649246]",433712
Plpbp,0.0229838752296898,-0.342158131476101,0.52,0.626,1,protein_coding,8,pyridoxal phosphate binding protein [Source:MGI Symbol;Acc:MGI:1891207],114863
Scrt2,0.023039753385119,0.575972620938019,0.5,0.422,1,protein_coding,2,scratch family zinc finger 2 [Source:MGI Symbol;Acc:MGI:2139287],545474
Gbp7,0.0231071144686539,-0.820865983303183,0.311,0.418,1,protein_coding,3,guanylate binding protein 7 [Source:MGI Symbol;Acc:MGI:2444421],229900
Pigz,0.0231614737429502,0.642080969137184,0.52,0.464,1,protein_coding,16,"phosphatidylinositol glycan anchor biosynthesis, class Z [Source:MGI Symbol;Acc:MGI:2443822]",239827
Gm56589,0.0232287820730471,-0.606239160351571,0.135,0.229,1,lncRNA,13,"predicted gene, 56589 [Source:MGI Symbol;Acc:MGI:7337092]",NA
Trappc3l,0.0232540684325744,-0.512640944608457,0.297,0.411,1,protein_coding,10,trafficking protein particle complex 3 like [Source:MGI Symbol;Acc:MGI:3642034],692132
Cnst,0.0232620097213539,-0.357928814573548,0.622,0.738,1,protein_coding,1,"consortin, connexin sorting protein [Source:MGI Symbol;Acc:MGI:2445141]",226744
Cdc42ep3,0.0233036159230452,2.10198984894753,0.243,0.16,1,protein_coding,17,CDC42 effector protein 3 [Source:MGI Symbol;Acc:MGI:2384718],260409
Serpina3i,0.0234364822954746,0.728052403390799,0.311,0.224,1,protein_coding,12,"serine (or cysteine) peptidase inhibitor, clade A, member 3I [Source:MGI Symbol;Acc:MGI:2182841]",628900
Alyref2,0.0234501412682127,1.1969452589933,0.189,0.116,1,protein_coding,1,Aly/REF export factor 2 [Source:MGI Symbol;Acc:MGI:1913144],56009
Samd10,0.0234597017915857,0.353176980005647,0.547,0.484,1,protein_coding,2,sterile alpha motif domain containing 10 [Source:MGI Symbol;Acc:MGI:2443872],229011
Zdhhc22,0.0235775607779608,0.695364758646552,0.568,0.521,1,protein_coding,12,"zinc finger, DHHC-type containing 22 [Source:MGI Symbol;Acc:MGI:2685108]",238331
Tnrc6a,0.0236381643259214,-1.27438335264075,0.446,0.525,1,protein_coding,7,trinucleotide repeat containing 6a [Source:MGI Symbol;Acc:MGI:2385292],233833
Hacl1,0.0237034453412157,1.01146012678158,0.142,0.081,1,protein_coding,14,2-hydroxyacyl-CoA lyase 1 [Source:MGI Symbol;Acc:MGI:1929657],56794
Gpt2,0.0237324186107697,-0.848678916115698,0.426,0.534,1,protein_coding,8,glutamic pyruvate transaminase (alanine aminotransferase) 2 [Source:MGI Symbol;Acc:MGI:1915391],108682
Ifit3b,0.0237443292599845,-0.723061202162478,0.155,0.242,1,protein_coding,19,interferon-induced protein with tetratricopeptide repeats 3B [Source:MGI Symbol;Acc:MGI:3698419],667370
Pogk,0.0238340104855928,-0.572140125837994,0.432,0.552,1,protein_coding,1,pogo transposable element with KRAB domain [Source:MGI Symbol;Acc:MGI:1918842],71592
Arap1,0.0238341444377939,-0.996390813850557,0.338,0.431,1,protein_coding,7,"ArfGAP with RhoGAP domain, ankyrin repeat and PH domain 1 [Source:MGI Symbol;Acc:MGI:1916960]",69710
Smg1,0.0238798297375046,-0.915634129339288,0.399,0.514,1,protein_coding,7,SMG1 nonsense mediated mRNA decay associated PI3K related kinase [Source:MGI Symbol;Acc:MGI:1919742],233789
Rab15,0.023974181082628,-0.283190664258502,0.628,0.752,1,protein_coding,12,"RAB15, member RAS oncogene family [Source:MGI Symbol;Acc:MGI:1916865]",19335
Cdk2ap2,0.0239877756735881,0.30618129314889,0.649,0.657,1,protein_coding,19,cyclin dependent kinase 2 associated protein 2 [Source:MGI Symbol;Acc:MGI:1098779],52004
Map3k4,0.0240069187317888,-0.855464061509289,0.399,0.508,1,protein_coding,17,mitogen-activated protein kinase kinase kinase 4 [Source:MGI Symbol;Acc:MGI:1346875],26407
Maf1,0.0240155092107006,0.423419923604787,0.682,0.666,1,protein_coding,15,"MAF1 homolog, negative regulator of RNA polymerase III [Source:MGI Symbol;Acc:MGI:1916127]",68877
Nefm,0.0240155991715537,-0.256864818421187,0.953,0.991,1,protein_coding,14,"neurofilament, medium polypeptide [Source:MGI Symbol;Acc:MGI:97314]",18040
Txnl4a,0.0240342802733581,0.352854568099686,0.804,0.846,1,protein_coding,18,thioredoxin-like 4A [Source:MGI Symbol;Acc:MGI:1351613],27366
Ccdc162,0.0240592903449391,-1.22074110678173,0.108,0.187,1,protein_coding,10,coiled-coil domain containing 162 [Source:MGI Symbol;Acc:MGI:1923223],75973
B230319C09Rik,0.0240635700455179,-0.956080000959339,0.074,0.147,1,lncRNA,6,RIKEN cDNA B230319C09 gene [Source:MGI Symbol;Acc:MGI:2444713],320775
Cend1,0.0240691842233065,0.299754441117999,0.865,0.927,1,protein_coding,7,cell cycle exit and neuronal differentiation 1 [Source:MGI Symbol;Acc:MGI:1929898],57754
Malat1,0.0241077727877886,-0.658117785285629,0.743,0.846,1,lncRNA,19,metastasis associated lung adenocarcinoma transcript 1 (non-coding RNA) [Source:MGI Symbol;Acc:MGI:1919539],72289
Rps12-ps9,0.02411412999067,0.470243925452501,0.318,0.222,1,processed_pseudogene,8,"ribosomal protein S12, pseudogene 9 [Source:MGI Symbol;Acc:MGI:3704324]",100503211
Mrpl12,0.0241381297609999,0.382082780683742,0.777,0.815,1,protein_coding,11,mitochondrial ribosomal protein L12 [Source:MGI Symbol;Acc:MGI:1926273],56282
Hspbap1,0.0241562459044913,-0.518744741990372,0.223,0.332,1,protein_coding,16,Hspb associated protein 1 [Source:MGI Symbol;Acc:MGI:1913917],66667
Gm12279,0.0241873389754592,-0.937869343188337,0.128,0.213,1,lncRNA,11,predicted gene 12279 [Source:MGI Symbol;Acc:MGI:3649630],100503292
Mpc1-ps,0.0242835782746456,0.273327240972786,0.858,0.835,1,processed_pseudogene,12,"mitochondrial pyruvate carrier 1, pseudogene [Source:MGI Symbol;Acc:MGI:3781628]",100041649
H2bc4,0.0243998864588787,0.295692087621532,0.838,0.84,1,protein_coding,13,H2B clustered histone 4 [Source:MGI Symbol;Acc:MGI:1915274],68024
Strn,0.0244010251513577,-0.664050801022541,0.419,0.512,1,protein_coding,17,"striatin, calmodulin binding protein [Source:MGI Symbol;Acc:MGI:1333757]",268980
Cdc42se2,0.0244856815044083,-0.510320791765817,0.547,0.699,1,protein_coding,11,CDC42 small effector 2 [Source:MGI Symbol;Acc:MGI:1919979],72729
Pnlip,0.0245717312831371,-1.20765176033318,0.088,0.163,1,protein_coding,19,pancreatic lipase [Source:MGI Symbol;Acc:MGI:97722],69060
Ncoa3,0.0246182992974034,-0.948247111202195,0.541,0.629,1,protein_coding,2,nuclear receptor coactivator 3 [Source:MGI Symbol;Acc:MGI:1276535],17979
Gm48551,0.0246424046673281,-1.02971292311446,0.088,0.167,1,protein_coding,10,"predicted gene, 48551 [Source:MGI Symbol;Acc:MGI:6098103]",117934533
Ppp1r10,0.0248042856413701,-0.568069020268165,0.615,0.703,1,protein_coding,17,"protein phosphatase 1, regulatory subunit 10 [Source:MGI Symbol;Acc:MGI:1289273]",52040
Gm3355,0.0248128547586692,0.745800251540968,0.135,0.075,1,processed_pseudogene,17,predicted gene 3355 [Source:MGI Symbol;Acc:MGI:3781533],100041464
Srm,0.0248295916796639,0.906568131957286,0.588,0.567,1,protein_coding,4,spermidine synthase [Source:MGI Symbol;Acc:MGI:102690],20810
Osbpl9,0.0248336850423704,-0.367171726068522,0.669,0.758,1,protein_coding,4,oxysterol binding protein-like 9 [Source:MGI Symbol;Acc:MGI:1923784],100273
Swsap1,0.0249053878571264,1.25222934971543,0.264,0.182,1,protein_coding,9,SWIM type zinc finger 7 associated protein 1 [Source:MGI Symbol;Acc:MGI:1914212],66962
Gm56936,0.0249129351332639,0.441299228411789,0.135,0.075,1,lncRNA,6,"predicted gene, 56936 [Source:MGI Symbol;Acc:MGI:7337785]",NA
Slc12a3,0.0249339168205929,-1.83975202708888,0.176,0.257,1,protein_coding,8,"solute carrier family 12, member 3 [Source:MGI Symbol;Acc:MGI:108114]",20497
Pex11g,0.0249543565485008,1.21115670413537,0.176,0.11,1,protein_coding,8,peroxisomal biogenesis factor 11 gamma [Source:MGI Symbol;Acc:MGI:1920905],69129
Slc29a1,0.0249703567215452,-0.636389638992339,0.372,0.477,1,protein_coding,17,"solute carrier family 29 (nucleoside transporters), member 1 [Source:MGI Symbol;Acc:MGI:1927073]",63959
Aldoa-ps4,0.0250237362290243,0.719805043008023,0.176,0.105,1,processed_pseudogene,9,"aldolase A, pseudogene 4 [Source:MGI Symbol;Acc:MGI:3643617]",235509
Ubr3,0.0250792487763166,0.672395524999354,0.696,0.666,1,protein_coding,2,ubiquitin protein ligase E3 component n-recognin 3 [Source:MGI Symbol;Acc:MGI:1861100],68795
Phf5a,0.0251743409928218,0.416705958559821,0.743,0.776,1,protein_coding,15,PHD finger protein 5A [Source:MGI Symbol;Acc:MGI:2156864],68479
2210406O10Rik,0.0252634929809342,1.1618873653011,0.23,0.152,1,lncRNA,5,RIKEN cDNA 2210406O10 gene [Source:MGI Symbol;Acc:MGI:1923960],76710
Mrpl54,0.0255394997152409,0.272987414174535,0.811,0.888,1,protein_coding,10,mitochondrial ribosomal protein L54 [Source:MGI Symbol;Acc:MGI:1913297],66047
Neat1,0.0256682552290499,-0.536448634174246,0.182,0.279,1,lncRNA,19,nuclear paraspeckle assembly transcript 1 (non-protein coding) [Source:MGI Symbol;Acc:MGI:1914211],66961
Rnf166,0.0256743360962166,0.876424966905397,0.243,0.169,1,protein_coding,8,ring finger protein 166 [Source:MGI Symbol;Acc:MGI:1915968],68718
Gm10247,0.0256886141112749,-1.82364924980886,0.176,0.253,1,processed_pseudogene,16,predicted gene 10247 [Source:MGI Symbol;Acc:MGI:3641838],100043106
Hoxaas2,0.0257392034308303,-1.85686425091365,0.068,0.134,1,lncRNA,6,Hoxa cluster antisense RNA 2 [Source:MGI Symbol;Acc:MGI:1913890],105242657
Aven,0.0258070885485594,-1.84575995141461,0.128,0.207,1,protein_coding,2,"apoptosis, caspase activation inhibitor [Source:MGI Symbol;Acc:MGI:1921518]",74268
2410002F23Rik,0.0258175932643441,0.509952580900953,0.601,0.521,1,protein_coding,7,RIKEN cDNA 2410002F23 gene [Source:MGI Symbol;Acc:MGI:1914226],668661
Gm2606,0.0258237684061229,0.620269369457109,0.264,0.18,1,processed_pseudogene,15,predicted pseudogene 2606 [Source:MGI Symbol;Acc:MGI:3780774],100040109
Rap1gds1,0.0258303478517411,-0.297206110832576,0.885,0.927,1,protein_coding,3,"RAP1, GTP-GDP dissociation stimulator 1 [Source:MGI Symbol;Acc:MGI:2385189]",229877
Baz2b,0.0259797615335828,-1.09244867846242,0.426,0.521,1,protein_coding,2,"bromodomain adjacent to zinc finger domain, 2B [Source:MGI Symbol;Acc:MGI:2442782]",407823
Irak3,0.026151006947614,-1.71406019183001,0.101,0.182,1,protein_coding,10,interleukin-1 receptor-associated kinase 3 [Source:MGI Symbol;Acc:MGI:1921164],73914
Cmtm7,0.026212349698659,-0.693474858034079,0.149,0.235,1,protein_coding,9,CKLF-like MARVEL transmembrane domain containing 7 [Source:MGI Symbol;Acc:MGI:2447166],102545
Slc7a8,0.0262125706943858,0.3543214081917,0.432,0.336,1,protein_coding,14,"solute carrier family 7 (cationic amino acid transporter, y+ system), member 8 [Source:MGI Symbol;Acc:MGI:1355323]",50934
Cept1,0.0262484774606273,0.535368204107781,0.588,0.523,1,protein_coding,3,choline/ethanolaminephosphotransferase 1 [Source:MGI Symbol;Acc:MGI:2139793],99712
Gm5555,0.0262858035663981,0.620269369457109,0.372,0.292,1,processed_pseudogene,5,predicted pseudogene 5555 [Source:MGI Symbol;Acc:MGI:3648970],433885
Kcnn1,0.0263929156807353,-0.701090063601492,0.216,0.308,1,protein_coding,8,"potassium intermediate/small conductance calcium-activated channel, subfamily N, member 1 [Source:MGI Symbol;Acc:MGI:1933993]",84036
Wdr48,0.0264287893802269,-0.682761566227133,0.486,0.558,1,protein_coding,9,WD repeat domain 48 [Source:MGI Symbol;Acc:MGI:1914811],67561
Tmem88b,0.0264431406059227,-1.1528368169715,0.149,0.235,1,protein_coding,4,transmembrane protein 88B [Source:MGI Symbol;Acc:MGI:2444329],320587
Gm2962,0.0265344725617633,0.883303775290903,0.169,0.099,1,processed_pseudogene,1,predicted pseudogene 2962 [Source:MGI Symbol;Acc:MGI:3781140],100504052
Ddx50,0.026567065389759,-0.659112240185154,0.554,0.644,1,protein_coding,10,DExD box helicase 50 [Source:MGI Symbol;Acc:MGI:2182303],94213
Gm9625,0.0266555448990968,0.288425805704664,0.385,0.277,1,processed_pseudogene,13,predicted gene 9625 [Source:MGI Symbol;Acc:MGI:3780033],674597
Ssh2,0.0266728404707487,-1.13504667720406,0.405,0.501,1,protein_coding,11,slingshot protein phosphatase 2 [Source:MGI Symbol;Acc:MGI:2679255],237860
Phip,0.0267011591864845,-0.378925689920052,0.351,0.462,1,protein_coding,9,pleckstrin homology domain interacting protein [Source:MGI Symbol;Acc:MGI:1932404],93742
Calr3,0.0267165685040039,0.371241821617194,0.23,0.147,1,protein_coding,8,calreticulin 3 [Source:MGI Symbol;Acc:MGI:1920566],73316
Rpl31-ps8,0.026847524105764,-0.693209535594436,0.514,0.574,1,processed_pseudogene,15,"ribosomal protein L31, pseudogene 8 [Source:MGI Symbol;Acc:MGI:3647726]",667682
Kmt2e,0.0268674668196723,-0.702543155574537,0.432,0.543,1,protein_coding,5,lysine (K)-specific methyltransferase 2E [Source:MGI Symbol;Acc:MGI:1924825],69188
Ube2m,0.0269407383013731,0.481363617422814,0.777,0.8,1,protein_coding,7,ubiquitin-conjugating enzyme E2M [Source:MGI Symbol;Acc:MGI:108278],22192
Eny2,0.0269846373810075,0.804609693168842,0.764,0.716,1,protein_coding,15,ENY2 transcription and export complex 2 subunit [Source:MGI Symbol;Acc:MGI:1919286],223527
Klf5,0.027060923377975,-1.06702497262706,0.291,0.387,1,protein_coding,14,Kruppel-like transcription factor 5 [Source:MGI Symbol;Acc:MGI:1338056],12224
Rps25-ps1,0.0270784692239046,0.596422627502741,0.27,0.182,1,processed_pseudogene,6,"ribosomal protein S25, pseudogene 1 [Source:MGI Symbol;Acc:MGI:3642902]",100042866
Pum3,0.0271551197640755,-0.258542890622802,0.568,0.666,1,protein_coding,19,pumilio RNA-binding family member 3 [Source:MGI Symbol;Acc:MGI:106253],52874
Prkar2b,0.0271597739663645,-0.61542143586205,0.547,0.618,1,protein_coding,12,"protein kinase, cAMP dependent regulatory, type II beta [Source:MGI Symbol;Acc:MGI:97760]",19088
Pcid2,0.0271668150558316,-0.737931708389581,0.372,0.486,1,protein_coding,8,PCI domain containing 2 [Source:MGI Symbol;Acc:MGI:2443003],234069
Usp31,0.0272026455032911,-0.426981007102147,0.541,0.642,1,protein_coding,7,ubiquitin specific peptidase 31 [Source:MGI Symbol;Acc:MGI:1923429],170707
Cd24a,0.0272332501462125,-0.449275836061803,0.926,0.954,1,protein_coding,10,CD24a antigen [Source:MGI Symbol;Acc:MGI:88323],12484
Tbk1,0.0272472672056101,-0.703816355439084,0.507,0.633,1,protein_coding,10,TANK-binding kinase 1 [Source:MGI Symbol;Acc:MGI:1929658],56480
Gnptab,0.0272724947722196,-0.386414943848105,0.304,0.409,1,protein_coding,10,"N-acetylglucosamine-1-phosphate transferase, alpha and beta subunits [Source:MGI Symbol;Acc:MGI:3643902]",432486
Phactr2,0.0274444634718557,0.367756691000278,0.831,0.776,1,protein_coding,10,phosphatase and actin regulator 2 [Source:MGI Symbol;Acc:MGI:2446138],215789
Lsm4,0.0275095586231885,0.601393422107032,0.676,0.631,1,protein_coding,8,"LSM4 homolog, U6 small nuclear RNA and mRNA degradation associated [Source:MGI Symbol;Acc:MGI:1354692]",50783
Gtpbp4,0.0275254498701997,-0.916150837252478,0.595,0.67,1,protein_coding,13,GTP binding protein 4 [Source:MGI Symbol;Acc:MGI:1916487],69237
Aamp,0.0275441245603009,0.304792370346013,0.851,0.897,1,protein_coding,1,angio-associated migratory protein [Source:MGI Symbol;Acc:MGI:107809],227290
1110017D15Rik,0.0276366950420189,-1.69454599923569,0.128,0.211,1,NA,NA,NA,73721
Fhl1,0.0276374606830228,-0.38426462155897,0.655,0.78,1,protein_coding,X,four and a half LIM domains 1 [Source:MGI Symbol;Acc:MGI:1298387],14199
Macir,0.0277251050433597,-1.0472055853362,0.419,0.516,1,protein_coding,1,macrophage immunometabolism regulator [Source:MGI Symbol;Acc:MGI:1277184],52392
Serinc5,0.0277537972005178,-0.666234227457629,0.608,0.708,1,protein_coding,13,serine incorporator 5 [Source:MGI Symbol;Acc:MGI:2444223],218442
Znrf1,0.0277692433475086,0.479044382839521,0.5,0.415,1,protein_coding,8,zinc and ring finger 1 [Source:MGI Symbol;Acc:MGI:2177308],170737
Txn2,0.027891513611358,0.386848948681639,0.804,0.824,1,protein_coding,15,thioredoxin 2 [Source:MGI Symbol;Acc:MGI:1929468],56551
Gm12693,0.0279233844886045,-0.716014018407323,0.149,0.235,1,processed_pseudogene,4,predicted gene 12693 [Source:MGI Symbol;Acc:MGI:3650224],100039252
Npm1,0.0279275775667439,-0.363495776941538,0.899,0.945,1,protein_coding,11,nucleophosmin 1 [Source:MGI Symbol;Acc:MGI:106184],14609
Ccdc141,0.0280698789642188,-0.927381427083888,0.419,0.51,1,protein_coding,2,coiled-coil domain containing 141 [Source:MGI Symbol;Acc:MGI:1919735],545428
Snhg11,0.0280725709530304,-0.726391711051692,0.662,0.767,1,protein_coding,2,small nucleolar RNA host gene 11 [Source:MGI Symbol;Acc:MGI:2441845],319317
Gm12070,0.0281214593504378,0.705158267043622,0.203,0.13,1,processed_pseudogene,11,predicted gene 12070 [Source:MGI Symbol;Acc:MGI:3650751],654472
Cwc27,0.0283156526300032,-0.878851727336605,0.385,0.464,1,protein_coding,13,CWC27 spliceosome-associated protein [Source:MGI Symbol;Acc:MGI:1914535],67285
Kif17,0.0283171423805463,-0.552197826547656,0.068,0.136,1,protein_coding,4,kinesin family member 17 [Source:MGI Symbol;Acc:MGI:1098229],16559
Zscan12,0.0283180833600622,-1.10999268441302,0.068,0.136,1,protein_coding,13,zinc finger and SCAN domain containing 12 [Source:MGI Symbol;Acc:MGI:1099444],22758
Pcsk2,0.0283205058178859,-0.394020349483689,0.73,0.8,1,protein_coding,2,proprotein convertase subtilisin/kexin type 2 [Source:MGI Symbol;Acc:MGI:97512],18549
Cacnb4,0.0283698533217975,-0.479812763460009,0.676,0.712,1,protein_coding,2,"calcium channel, voltage-dependent, beta 4 subunit [Source:MGI Symbol;Acc:MGI:103301]",12298
Dlgap2,0.0285422890009561,-1.0590205138122,0.061,0.127,1,protein_coding,8,DLG associated protein 2 [Source:MGI Symbol;Acc:MGI:2443181],244310
Ncoa4,0.0285701816513681,-0.601672420908663,0.547,0.62,1,protein_coding,14,nuclear receptor coactivator 4 [Source:MGI Symbol;Acc:MGI:1350932],27057
Dcun1d3,0.0285755245921729,-0.951197288779825,0.318,0.411,1,protein_coding,7,defective in cullin neddylation 1 domain containing 3 [Source:MGI Symbol;Acc:MGI:2679003],233805
Gm43672,0.028694144103592,-1.00618709909637,0.115,0.193,1,lncRNA,3,predicted gene 43672 [Source:MGI Symbol;Acc:MGI:5663809],NA
Tecta,0.0286989614665398,-0.902197205530283,0.358,0.459,1,protein_coding,9,tectorin alpha [Source:MGI Symbol;Acc:MGI:109575],21683
Lypd1,0.0287400170333332,-0.555087658067017,0.081,0.156,1,protein_coding,1,Ly6/Plaur domain containing 1 [Source:MGI Symbol;Acc:MGI:1919835],72585
Commd2,0.0287929216677636,0.539281046496137,0.595,0.512,1,protein_coding,3,COMM domain containing 2 [Source:MGI Symbol;Acc:MGI:1098806],52245
Pdia6,0.0288408265473207,-0.430992909169181,0.689,0.76,1,protein_coding,12,protein disulfide isomerase associated 6 [Source:MGI Symbol;Acc:MGI:1919103],71853
Ryr3,0.028864585736068,0.436557416284721,0.264,0.178,1,protein_coding,2,ryanodine receptor 3 [Source:MGI Symbol;Acc:MGI:99684],20192
Hnrnpu,0.0289128981204313,-0.549530147507357,0.676,0.765,1,protein_coding,1,heterogeneous nuclear ribonucleoprotein U [Source:MGI Symbol;Acc:MGI:1858195],51810
Elovl6,0.028930099065574,-0.4841218946096,0.554,0.653,1,protein_coding,3,ELOVL fatty acid elongase 6 [Source:MGI Symbol;Acc:MGI:2156528],170439
Id1,0.0289632427946903,0.908895489193644,0.277,0.198,1,protein_coding,2,"inhibitor of DNA binding 1, HLH protein [Source:MGI Symbol;Acc:MGI:96396]",15901
Gmfb,0.0289979045458307,-0.494140304326839,0.804,0.899,1,protein_coding,14,"glia maturation factor, beta [Source:MGI Symbol;Acc:MGI:1927133]",63985
Odf2l,0.0290201314349934,-0.969067146865858,0.257,0.343,1,protein_coding,3,outer dense fiber of sperm tails 2-like [Source:MGI Symbol;Acc:MGI:1098600],52184
Acaca,0.0290325990410461,-0.62853569574157,0.581,0.666,1,protein_coding,11,acetyl-Coenzyme A carboxylase alpha [Source:MGI Symbol;Acc:MGI:108451],107476
Slc22a4,0.0290474185879118,-1.26084459121799,0.047,0.108,1,protein_coding,11,"solute carrier family 22 (organic cation transporter), member 4 [Source:MGI Symbol;Acc:MGI:1353479]",30805
Nuak1,0.0291101512102308,-0.753790775835426,0.331,0.437,1,protein_coding,10,"NUAK family, SNF1-like kinase, 1 [Source:MGI Symbol;Acc:MGI:1925226]",77976
Ndufv2,0.0292177834146645,0.293238877936527,0.851,0.908,1,protein_coding,17,NADH:ubiquinone oxidoreductase core subunit V2 [Source:MGI Symbol;Acc:MGI:1920150],72900
Zfpl1,0.0292427885838928,0.787280648536442,0.601,0.554,1,protein_coding,19,zinc finger like protein 1 [Source:MGI Symbol;Acc:MGI:1891017],81909
Ddx6,0.0292578610173678,-0.446072046427052,0.655,0.763,1,protein_coding,9,DEAD-box helicase 6 [Source:MGI Symbol;Acc:MGI:104976],13209
Gm7027,0.029286868095202,-1.46530636224897,0.169,0.248,1,processed_pseudogene,7,predicted gene 7027 [Source:MGI Symbol;Acc:MGI:3644555],630138
Zswim3,0.0294132100932115,-0.510804703013846,0.122,0.209,1,protein_coding,2,zinc finger SWIM-type containing 3 [Source:MGI Symbol;Acc:MGI:1914788],67538
Lrch3,0.029421459272412,-0.30922584548358,0.358,0.457,1,protein_coding,16,leucine-rich repeats and calponin homology (CH) domain containing 3 [Source:MGI Symbol;Acc:MGI:1917394],70144
Skap2,0.0295989441968153,-0.88644676448946,0.493,0.593,1,protein_coding,6,src family associated phosphoprotein 2 [Source:MGI Symbol;Acc:MGI:1889206],54353
Myadm,0.0296554706003432,0.328153729913334,0.858,0.879,1,protein_coding,7,myeloid-associated differentiation marker [Source:MGI Symbol;Acc:MGI:1355332],50918
Zng1,0.0296692257283754,0.694537339473774,0.432,0.349,1,protein_coding,19,Zn regulated GTPase metalloprotein activator 1 [Source:MGI Symbol;Acc:MGI:2385089],226043
Cdca8,0.0297554379629508,-1.57551769529717,0.061,0.127,1,protein_coding,4,cell division cycle associated 8 [Source:MGI Symbol;Acc:MGI:1196274],52276
Gm10037,0.029827738682212,0.819369469536804,0.128,0.07,1,NA,NA,NA,102637366
1300002E11Rik,0.0298880644464584,0.856761987838411,0.291,0.218,1,lncRNA,16,RIKEN cDNA 1300002E11 gene [Source:MGI Symbol;Acc:MGI:1919001],100043489
Metap1,0.0300274142352553,-0.518195237960246,0.568,0.635,1,protein_coding,3,methionyl aminopeptidase 1 [Source:MGI Symbol;Acc:MGI:1922874],75624
B430010I23Rik,0.0300629980195972,-2.52021185409272,0.047,0.103,1,lncRNA,8,RIKEN cDNA B430010I23 gene [Source:MGI Symbol;Acc:MGI:1926099],102103
Cnot2,0.0301486648287432,0.266412649271449,0.432,0.543,1,protein_coding,10,"CCR4-NOT transcription complex, subunit 2 [Source:MGI Symbol;Acc:MGI:1919318]",72068
Ahsa2,0.0301748136098527,-0.413973417816571,0.541,0.615,1,protein_coding,11,"AHA1, activator of heat shock protein ATPase 2 [Source:MGI Symbol;Acc:MGI:1916133]",268390
Trim66,0.0302059160637514,-2.6574792768617,0.074,0.141,1,protein_coding,7,tripartite motif-containing 66 [Source:MGI Symbol;Acc:MGI:2152406],330627
Slc25a42,0.0302402073141453,0.885351603939761,0.236,0.165,1,protein_coding,8,"solute carrier family 25, member 42 [Source:MGI Symbol;Acc:MGI:1920345]",73095
Aldh1b1,0.0302565430130725,0.825540128215878,0.196,0.127,1,protein_coding,4,"aldehyde dehydrogenase 1 family, member B1 [Source:MGI Symbol;Acc:MGI:1919785]",72535
Gm15710,0.0302686253633228,-0.882230971072074,0.135,0.213,1,processed_pseudogene,5,predicted gene 15710 [Source:MGI Symbol;Acc:MGI:3783151],100040605
Mga,0.0302810732558275,-0.836228450424603,0.378,0.486,1,protein_coding,2,MAX gene associated [Source:MGI Symbol;Acc:MGI:1352483],29808
Gm4366,0.0303756488995544,-0.487398924752063,0.642,0.71,1,processed_pseudogene,7,predicted gene 4366 [Source:MGI Symbol;Acc:MGI:3782551],100043330
Thop1,0.0306372101054098,-0.383245114719128,0.527,0.655,1,protein_coding,10,thimet oligopeptidase 1 [Source:MGI Symbol;Acc:MGI:1354165],50492
Ssna1,0.0307556592604055,0.354334046397765,0.777,0.829,1,protein_coding,2,SS nuclear autoantigen 1 [Source:MGI Symbol;Acc:MGI:1915725],68475
Gm40309,0.0307589137220067,-1.12795975107906,0.074,0.147,1,TEC,5,"predicted gene, 40309 [Source:MGI Symbol;Acc:MGI:5623194]",105244756
Jakmip2,0.0308065186141772,-0.661149839110584,0.608,0.69,1,protein_coding,18,janus kinase and microtubule interacting protein 2 [Source:MGI Symbol;Acc:MGI:1923467],76217
Cebpz,0.0310085035625394,-1.22331170861559,0.547,0.642,1,protein_coding,17,CCAAT/enhancer binding protein zeta [Source:MGI Symbol;Acc:MGI:109386],12607
Panx1,0.031101664110708,-0.523870495590529,0.622,0.712,1,protein_coding,9,pannexin 1 [Source:MGI Symbol;Acc:MGI:1860055],55991
Dnajc5,0.0311293875598059,-0.409643171452541,0.838,0.899,1,protein_coding,2,DnaJ heat shock protein family (Hsp40) member C5 [Source:MGI Symbol;Acc:MGI:892995],13002
Rpgrip1,0.0311577081473332,-0.619781718375846,0.054,0.116,1,protein_coding,14,retinitis pigmentosa GTPase regulator interacting protein 1 [Source:MGI Symbol;Acc:MGI:1932134],77945
Rundc1,0.0311879732645219,-0.93210805223198,0.324,0.426,1,protein_coding,11,RUN domain containing 1 [Source:MGI Symbol;Acc:MGI:2144506],217201
Fryl,0.0312540896774593,-0.544152020160886,0.561,0.677,1,protein_coding,5,FRY like transcription coactivator [Source:MGI Symbol;Acc:MGI:1919563],72313
Ahsa1,0.0313765360911975,-0.305314645974768,0.804,0.886,1,protein_coding,12,"AHA1, activator of heat shock protein ATPase 1 [Source:MGI Symbol;Acc:MGI:2387603]",217737
Rtl9,0.0314109165434101,-1.21975174152082,0.054,0.116,1,protein_coding,X,retrotransposon Gag like 9 [Source:MGI Symbol;Acc:MGI:2685231],209540
A630023A22Rik,0.0315427672394389,-1.75202294260679,0.081,0.147,1,protein_coding,14,RIKEN cDNA A630023A22 gene [Source:MGI Symbol;Acc:MGI:2145657],105518
Erc1,0.031580297657209,-0.560669781748389,0.601,0.703,1,protein_coding,6,ELKS/RAB6-interacting/CAST family member 1 [Source:MGI Symbol;Acc:MGI:2151013],111173
Gm37899,0.0315818296539045,-1.82626450646229,0.088,0.158,1,TEC,12,"predicted gene, 37899 [Source:MGI Symbol;Acc:MGI:5611127]",NA
Cd47,0.0316153710222125,-0.358139029545734,0.872,0.914,1,protein_coding,16,"CD47 antigen (Rh-related antigen, integrin-associated signal transducer) [Source:MGI Symbol;Acc:MGI:96617]",16423
Golm1,0.0316654335971974,-0.866282561133788,0.155,0.237,1,protein_coding,13,golgi membrane protein 1 [Source:MGI Symbol;Acc:MGI:1917329],105348
Nktr,0.031675386795925,-0.732433712076533,0.439,0.53,1,protein_coding,9,natural killer tumor recognition sequence [Source:MGI Symbol;Acc:MGI:97346],18087
Stard13,0.0317492344422794,-0.406448608202451,0.5,0.629,1,protein_coding,5,StAR related lipid transfer domain containing 13 [Source:MGI Symbol;Acc:MGI:2385331],243362
Cfap57,0.031766146291183,0.370042739923935,0.162,0.099,1,protein_coding,4,cilia and flagella associated protein 57 [Source:MGI Symbol;Acc:MGI:2686209],68625
Gm49463,0.0317865269419916,0.945460251353472,0.128,0.073,1,lncRNA,15,"predicted gene, 49463 [Source:MGI Symbol;Acc:MGI:6155122]",NA
Scd2,0.0317872878206754,-0.380528289225548,0.872,0.925,1,protein_coding,19,stearoyl-Coenzyme A desaturase 2 [Source:MGI Symbol;Acc:MGI:98240],20250
Ptprm,0.0318900534383569,-0.90038307474838,0.209,0.297,1,protein_coding,17,protein tyrosine phosphatase receptor type M [Source:MGI Symbol;Acc:MGI:102694],19274
Ddhd2,0.0318960886242811,0.399635946413242,0.716,0.76,1,protein_coding,8,DDHD domain containing 2 [Source:MGI Symbol;Acc:MGI:1919358],72108
Naa35,0.0320276500690128,-0.723207681710935,0.554,0.64,1,protein_coding,13,"N(alpha)-acetyltransferase 35, NatC auxiliary subunit [Source:MGI Symbol;Acc:MGI:1925939]",78689
Zfp606,0.0320854559011724,-0.937917765726225,0.122,0.204,1,protein_coding,7,zinc finger protein 606 [Source:MGI Symbol;Acc:MGI:1914620],67370
Cenpx,0.0322160631421463,0.986432154302255,0.358,0.299,1,protein_coding,11,centromere protein X [Source:MGI Symbol;Acc:MGI:894324],20892
Tbx2,0.0322428606149558,0.37626853057659,0.236,0.154,1,protein_coding,11,T-box 2 [Source:MGI Symbol;Acc:MGI:98494],21385
Zfp961,0.0322824476094507,-2.11099010636388,0.081,0.149,1,protein_coding,8,zinc finger protein 961 [Source:MGI Symbol;Acc:MGI:3583954],234413
Nr4a2,0.0322957632736014,-1.10503852061352,0.142,0.229,1,protein_coding,2,"nuclear receptor subfamily 4, group A, member 2 [Source:MGI Symbol;Acc:MGI:1352456]",18227
Gm14111,0.0323132802980617,1.35257358625345,0.209,0.143,1,processed_pseudogene,2,predicted gene 14111 [Source:MGI Symbol;Acc:MGI:3652258],668918
Pdcd2l,0.0323294901513993,0.451568547164098,0.561,0.543,1,protein_coding,7,programmed cell death 2-like [Source:MGI Symbol;Acc:MGI:1915329],68079
Herc4,0.0323537754751179,-1.21281384123164,0.297,0.378,1,protein_coding,10,hect domain and RLD 4 [Source:MGI Symbol;Acc:MGI:1914595],67345
Pwwp3a,0.0325735958475961,-0.578487610609642,0.439,0.543,1,protein_coding,10,"PWWP domain containing 3A, DNA repair factor [Source:MGI Symbol;Acc:MGI:1915364]",68114
Zfp788,0.0326005859891012,-0.88247102016429,0.297,0.382,1,protein_coding,7,zinc finger protein 788 [Source:MGI Symbol;Acc:MGI:1914857],67607
Arxes1,0.0326496814232712,0.675972380461605,0.473,0.398,1,protein_coding,X,adipocyte-related X-chromosome expressed sequence 1 [Source:MGI Symbol;Acc:MGI:1923469],76219
Gt(ROSA)26Sor,0.0326664252024204,0.832693776011562,0.405,0.33,1,lncRNA,6,"gene trap ROSA 26, Philippe Soriano [Source:MGI Symbol;Acc:MGI:104735]",NA
Tsen34,0.0327249102930065,0.428628848093823,0.73,0.745,1,protein_coding,7,tRNA splicing endonuclease subunit 34 [Source:MGI Symbol;Acc:MGI:1913328],66078
Rpl18-ps2,0.0327337735838893,-0.924051146766701,0.115,0.191,1,processed_pseudogene,6,"ribosomal protein L18, pseudogene 2 [Source:MGI Symbol;Acc:MGI:3646997]",652986
Erdr1y,0.0327803167360128,-1.22451798062195,0.203,0.286,1,lncRNA,Y,erythroid differentiation regulator 1 y [Source:MGI Symbol;Acc:MGI:6096131],NA
Tle2,0.0327855157941659,-1.6089767229204,0.054,0.116,1,protein_coding,10,transducin-like enhancer of split 2 [Source:MGI Symbol;Acc:MGI:104635],21886
Gm6222,0.0328060968822519,0.482765845707174,0.122,0.066,1,transcribed_processed_pseudogene,X,predicted pseudogene 6222 [Source:MGI Symbol;Acc:MGI:3648722],621381
Rps29,0.0328559895470826,-0.638131629755076,1,0.996,1,protein_coding,12,ribosomal protein S29 [Source:MGI Symbol;Acc:MGI:107681],20090
Triap1,0.0328635604146238,-0.408650951279391,0.703,0.791,1,protein_coding,5,TP53 regulated inhibitor of apoptosis 1 [Source:MGI Symbol;Acc:MGI:1916326],69076
Kcnip1,0.0329333704641991,-0.827217566449413,0.236,0.343,1,protein_coding,11,Kv channel-interacting protein 1 [Source:MGI Symbol;Acc:MGI:1917607],70357
Tmem134,0.0329834635535293,0.417342583059041,0.696,0.686,1,protein_coding,19,transmembrane protein 134 [Source:MGI Symbol;Acc:MGI:1914240],66990
Nat8f1,0.0330023803126347,0.77118116554234,0.331,0.255,1,protein_coding,6,N-acetyltransferase 8 (GCN5-related) family member 1 [Source:MGI Symbol;Acc:MGI:1913366],66116
Prkch,0.0330441521937171,0.387608612666834,0.101,0.053,1,protein_coding,12,"protein kinase C, eta [Source:MGI Symbol;Acc:MGI:97600]",18755
Zhx2,0.0330914921598042,-1.52657201887216,0.128,0.209,1,protein_coding,15,zinc fingers and homeoboxes 2 [Source:MGI Symbol;Acc:MGI:2683087],387609
Rabgap1l,0.0331181551246971,-0.396190333083032,0.703,0.778,1,protein_coding,1,RAB GTPase activating protein 1-like [Source:MGI Symbol;Acc:MGI:1352507],29809
Nod2,0.0331430599783611,-1.31027874979075,0.081,0.152,1,protein_coding,8,nucleotide-binding oligomerization domain containing 2 [Source:MGI Symbol;Acc:MGI:2429397],257632
Nemf,0.0331487293160349,-0.366968097178227,0.669,0.747,1,protein_coding,12,nuclear export mediator factor [Source:MGI Symbol;Acc:MGI:1918305],66244
Tmub2,0.033158010598294,0.289781054106093,0.743,0.776,1,protein_coding,11,transmembrane and ubiquitin-like domain containing 2 [Source:MGI Symbol;Acc:MGI:1919303],72053
A3galt2,0.0331680507350557,-0.930876446502842,0.162,0.242,1,protein_coding,4,"alpha 1,3-galactosyltransferase 2 [Source:MGI Symbol;Acc:MGI:2685279]",54383
Acot6,0.033219707814871,1.43720326832673,0.108,0.057,1,protein_coding,12,acyl-CoA thioesterase 6 [Source:MGI Symbol;Acc:MGI:1921287],217700
Rmnd1,0.0332266202747466,-0.75128651852897,0.554,0.624,1,protein_coding,10,required for meiotic nuclear division 1 homolog [Source:MGI Symbol;Acc:MGI:1913334],66084
Dnaja3,0.0332284905179282,-0.602736103790527,0.622,0.727,1,protein_coding,16,DnaJ heat shock protein family (Hsp40) member A3 [Source:MGI Symbol;Acc:MGI:1933786],83945
Relt,0.0332392253908012,0.356094042218746,0.169,0.103,1,protein_coding,7,RELT tumor necrosis factor receptor [Source:MGI Symbol;Acc:MGI:2443373],320100
Ero1a,0.0332425402788969,-1.07176210373738,0.473,0.554,1,protein_coding,14,endoplasmic reticulum oxidoreductase 1 alpha [Source:MGI Symbol;Acc:MGI:1354385],50527
Rnps1-ps,0.0333321465157466,0.649415715116625,0.122,0.066,1,transcribed_processed_pseudogene,6,"RNA binding protein with serine rich domain 1, pseudogene [Source:MGI Symbol;Acc:MGI:3708729]",100040661
Itgb6,0.0334242031942307,-1.31507396156047,0.182,0.262,1,protein_coding,2,integrin beta 6 [Source:MGI Symbol;Acc:MGI:96615],16420
Gm5210,0.0334286147031028,0.942197464344471,0.115,0.062,1,processed_pseudogene,15,predicted gene 5210 [Source:MGI Symbol;Acc:MGI:3644379],382969
Gpr156,0.0334626751344411,-1.17827413900741,0.088,0.16,1,protein_coding,16,G protein-coupled receptor 156 [Source:MGI Symbol;Acc:MGI:2653880],239845
Mmachc,0.0335291097816683,0.887464501777364,0.466,0.382,1,protein_coding,4,"methylmalonic aciduria cblC type, with homocystinuria [Source:MGI Symbol;Acc:MGI:1914346]",67096
Dph5,0.0335521776734333,-0.616769827843741,0.432,0.541,1,protein_coding,3,diphthamide biosynthesis 5 [Source:MGI Symbol;Acc:MGI:1916990],69740
Homer2,0.033564351110405,-0.627271345188622,0.365,0.466,1,protein_coding,7,homer scaffolding protein 2 [Source:MGI Symbol;Acc:MGI:1347354],26557
Copa,0.0335875181872548,-0.477607257116246,0.77,0.842,1,protein_coding,1,coatomer protein complex subunit alpha [Source:MGI Symbol;Acc:MGI:1334462],12847
5730480H06Rik,0.0336593338996393,0.429155377460413,0.311,0.231,1,protein_coding,5,RIKEN cDNA 5730480H06 gene [Source:MGI Symbol;Acc:MGI:1917842],70592
Phospho2,0.0336974821734288,-0.945124445218235,0.459,0.525,1,protein_coding,2,"phosphatase, orphan 2 [Source:MGI Symbol;Acc:MGI:1920623]",73373
Atraid,0.0337914102011342,0.414985005603688,0.622,0.576,1,protein_coding,5,all-trans retinoic acid induced differentiation factor [Source:MGI Symbol;Acc:MGI:1918918],381629
Lrrn2,0.0338444735901303,0.942817311847406,0.27,0.196,1,protein_coding,1,"leucine rich repeat protein 2, neuronal [Source:MGI Symbol;Acc:MGI:106037]",16980
Cspp1,0.0339181801581224,-0.471068348031558,0.324,0.422,1,protein_coding,1,centrosome and spindle pole associated protein 1 [Source:MGI Symbol;Acc:MGI:2681832],211660
Nck2,0.0339316798391648,1.4702439254525,0.115,0.062,1,protein_coding,1,non-catalytic region of tyrosine kinase adaptor protein 2 [Source:MGI Symbol;Acc:MGI:1306821],17974
Wasf1,0.0341327551508202,1.02794884529175,0.5,0.446,1,protein_coding,10,"WASP family, member 1 [Source:MGI Symbol;Acc:MGI:1890563]",83767
Gfra1,0.0341459817741264,-0.517498365652338,0.52,0.622,1,protein_coding,19,glial cell line derived neurotrophic factor family receptor alpha 1 [Source:MGI Symbol;Acc:MGI:1100842],14585
Kmt5b,0.0341461655881563,-0.994050252850122,0.338,0.424,1,protein_coding,19,lysine methyltransferase 5B [Source:MGI Symbol;Acc:MGI:2444557],225888
Ccdc68,0.0341700200490526,-0.698723931997341,0.223,0.319,1,protein_coding,18,coiled-coil domain containing 68 [Source:MGI Symbol;Acc:MGI:3612676],381175
Wnk1,0.0341943167873366,-0.388541587008845,0.655,0.763,1,protein_coding,6,WNK lysine deficient protein kinase 1 [Source:MGI Symbol;Acc:MGI:2442092],232341
Dnal4,0.034208902298144,1.03510775272696,0.473,0.418,1,protein_coding,15,"dynein, axonemal, light chain 4 [Source:MGI Symbol;Acc:MGI:1859217]",54152
Fhdc1,0.0344307161089223,-1.52362692265599,0.061,0.123,1,protein_coding,3,FH2 domain containing 1 [Source:MGI Symbol;Acc:MGI:2684972],229474
Denr,0.034481071810632,-0.321711369380193,0.818,0.866,1,protein_coding,5,density-regulated protein [Source:MGI Symbol;Acc:MGI:1915434],68184
Dnai4,0.0345275765545425,0.630761743274751,0.257,0.182,1,protein_coding,4,dynein axonemal intermediate chain 4 [Source:MGI Symbol;Acc:MGI:2385328],242584
Tiam2,0.0345551347431184,-0.930999515769746,0.142,0.229,1,protein_coding,17,T cell lymphoma invasion and metastasis 2 [Source:MGI Symbol;Acc:MGI:1344338],24001
A530041M06Rik,0.034557971608477,-1.38541426904647,0.115,0.187,1,lncRNA,3,RIKEN cDNA A530041M06 gene [Source:MGI Symbol;Acc:MGI:3026943],100503209
Utp20,0.0346620422087333,-0.548837545747865,0.297,0.389,1,protein_coding,10,UTP20 small subunit processome component [Source:MGI Symbol;Acc:MGI:1917933],70683
Gm5835,0.0346919556385859,-0.603379207849765,0.426,0.508,1,processed_pseudogene,1,predicted gene 5835 [Source:MGI Symbol;Acc:MGI:3643957],545369
Chrna7,0.0347831454338258,-0.68955285872494,0.128,0.207,1,protein_coding,7,"cholinergic receptor, nicotinic, alpha polypeptide 7 [Source:MGI Symbol;Acc:MGI:99779]",11441
Gm5278,0.0348001919961071,-0.763645612325955,0.081,0.147,1,processed_pseudogene,3,predicted pseudogene 5278 [Source:MGI Symbol;Acc:MGI:3643701],383891
Tmem74,0.034835575326268,-0.73991877385935,0.405,0.53,1,protein_coding,15,transmembrane protein 74 [Source:MGI Symbol;Acc:MGI:2443417],239408
BC028528,0.0348580324389068,1.29834127456975,0.176,0.114,1,protein_coding,3,cDNA sequence BC028528 [Source:MGI Symbol;Acc:MGI:2385885],229600
Frmd4a,0.0348726710588757,-0.433384146020878,0.541,0.653,1,protein_coding,2,FERM domain containing 4A [Source:MGI Symbol;Acc:MGI:1919850],209630
Sgf29,0.0348736621433126,-0.570142088220434,0.372,0.488,1,protein_coding,7,SAGA complex associated factor 29 [Source:MGI Symbol;Acc:MGI:1922815],75565
Slc3a2,0.0350180772099046,-0.283457102052692,0.777,0.873,1,protein_coding,19,"solute carrier family 3 (activators of dibasic and neutral amino acid transport), member 2 [Source:MGI Symbol;Acc:MGI:96955]",17254
Efnb2,0.0350414325020601,-0.545035307649054,0.189,0.279,1,protein_coding,8,ephrin B2 [Source:MGI Symbol;Acc:MGI:105097],13642
Gpn1,0.0352480833194265,0.789031975747436,0.595,0.549,1,protein_coding,5,GPN-loop GTPase 1 [Source:MGI Symbol;Acc:MGI:1921504],74254
Atg16l1,0.0353204603119997,-0.634745637708765,0.52,0.607,1,protein_coding,1,autophagy related 16 like 1 [Source:MGI Symbol;Acc:MGI:1924290],77040
Vwa1,0.0354283757219121,0.811007381634846,0.169,0.105,1,protein_coding,4,von Willebrand factor A domain containing 1 [Source:MGI Symbol;Acc:MGI:2179729],246228
Cep78,0.0354563599879075,-2.24490901640938,0.108,0.178,1,protein_coding,19,centrosomal protein 78 [Source:MGI Symbol;Acc:MGI:1924386],208518
Nsa2,0.0354793097428192,-0.725282329956152,0.682,0.71,1,protein_coding,13,NSA2 ribosome biogenesis homolog [Source:MGI Symbol;Acc:MGI:1913883],59050
Ppef1,0.0354926338927533,-0.502412235839483,0.628,0.701,1,protein_coding,X,protein phosphatase with EF hand calcium-binding domain 1 [Source:MGI Symbol;Acc:MGI:1097157],237178
Zcchc8,0.0355122806069344,-1.07500385120624,0.284,0.367,1,protein_coding,5,"zinc finger, CCHC domain containing 8 [Source:MGI Symbol;Acc:MGI:1917900]",70650
Gm12251,0.0355123997883752,-0.869833944922606,0.297,0.371,1,processed_pseudogene,11,predicted gene 12251 [Source:MGI Symbol;Acc:MGI:3652216],624814
Armcx4,0.0358190370449863,-1.80027323578659,0.149,0.226,1,protein_coding,X,"armadillo repeat containing, X-linked 4 [Source:MGI Symbol;Acc:MGI:2147887]",100503043
Gm13736,0.03588119808993,0.727184573373621,0.108,0.057,1,transcribed_processed_pseudogene,2,predicted gene 13736 [Source:MGI Symbol;Acc:MGI:3650137],100503508
Klhl24,0.0359198912387778,-0.984998322640368,0.486,0.58,1,protein_coding,16,kelch-like 24 [Source:MGI Symbol;Acc:MGI:1923035],75785
Tmeff1,0.0361170567677063,0.258104143461023,0.338,0.257,1,protein_coding,4,transmembrane protein with EGF-like and two follistatin-like domains 1 [Source:MGI Symbol;Acc:MGI:1926810],230157
Mblac1,0.0362142136995042,1.38271993517804,0.149,0.092,1,protein_coding,5,metallo-beta-lactamase domain containing 1 [Source:MGI Symbol;Acc:MGI:2679717],330216
Ptma,0.0362356624935232,-0.364549924401402,0.939,0.974,1,protein_coding,1,prothymosin alpha [Source:MGI Symbol;Acc:MGI:97803],19231
Zfr,0.0362907802844181,-0.655279987558069,0.703,0.78,1,protein_coding,15,zinc finger RNA binding protein [Source:MGI Symbol;Acc:MGI:1341890],22763
Vps29,0.0363011124011029,0.337489191455816,0.845,0.912,1,protein_coding,5,VPS29 retromer complex component [Source:MGI Symbol;Acc:MGI:1928344],56433
Rsph9,0.0364046727243013,1.86924303009781,0.115,0.064,1,protein_coding,17,radial spoke head 9 homolog (Chlamydomonas) [Source:MGI Symbol;Acc:MGI:1922814],75564
Naa60,0.0364556847266501,0.945320609462463,0.554,0.508,1,protein_coding,16,"N(alpha)-acetyltransferase 60, NatF catalytic subunit [Source:MGI Symbol;Acc:MGI:1922013]",74763
Gm9856,0.0364983649062946,-2.05173369970561,0.074,0.141,1,lncRNA,9,predicted gene 9856 [Source:MGI Symbol;Acc:MGI:3704347],100126228
Hprt,0.0365196819036628,0.336160872836905,0.912,0.914,1,NA,NA,NA,15452
Cmtm3,0.0367030282035861,-0.393501289095776,0.128,0.073,1,protein_coding,8,CKLF-like MARVEL transmembrane domain containing 3 [Source:MGI Symbol;Acc:MGI:2447162],68119
Banf1,0.0367193222071053,0.320307705880697,0.851,0.873,1,protein_coding,19,BAF nuclear assembly factor 1 [Source:MGI Symbol;Acc:MGI:1346330],23825
Ifih1,0.0367513266050927,-2.00782733347097,0.122,0.196,1,protein_coding,2,interferon induced with helicase C domain 1 [Source:MGI Symbol;Acc:MGI:1918836],71586
2810414N06Rik,0.0368046180058995,0.91572525298328,0.135,0.079,1,lncRNA,1,RIKEN cDNA 2810414N06 gene [Source:MGI Symbol;Acc:MGI:1919065],102640772
Zfp365,0.0368605349503266,0.271535157134835,0.399,0.312,1,protein_coding,10,zinc finger protein 365 [Source:MGI Symbol;Acc:MGI:2143676],216049
Exosc4,0.0368711060568255,0.524432835605285,0.676,0.662,1,protein_coding,15,exosome component 4 [Source:MGI Symbol;Acc:MGI:1923576],109075
Ubl4a,0.0369697063120396,0.317135257365293,0.784,0.862,1,protein_coding,X,ubiquitin-like 4A [Source:MGI Symbol;Acc:MGI:95049],27643
Cabyr,0.0369823296485662,-1.24457104726126,0.101,0.171,1,protein_coding,18,calcium binding tyrosine phosphorylation regulated [Source:MGI Symbol;Acc:MGI:1918382],71132
Dnajb12,0.0370472163599712,-0.497001785632817,0.405,0.479,1,protein_coding,10,DnaJ heat shock protein family (Hsp40) member B12 [Source:MGI Symbol;Acc:MGI:1931881],56709
Myo7a,0.0371208998718561,-0.556348649917143,0.223,0.319,1,protein_coding,7,myosin VIIA [Source:MGI Symbol;Acc:MGI:104510],17921
Tafa2,0.0371462129200054,0.361937296977933,0.27,0.191,1,protein_coding,10,TAFA chemokine like family member 2 [Source:MGI Symbol;Acc:MGI:2143691],268354
4930453N24Rik,0.0372002382346358,-0.650898204287788,0.426,0.492,1,protein_coding,16,RIKEN cDNA 4930453N24 gene [Source:MGI Symbol;Acc:MGI:1914859],67609
Kif5b,0.0372299473088075,-0.31659390941746,0.926,0.925,1,protein_coding,18,kinesin family member 5B [Source:MGI Symbol;Acc:MGI:1098268],16573
Lig4,0.0373219557981452,0.865514461847374,0.209,0.138,1,protein_coding,8,"ligase IV, DNA, ATP-dependent [Source:MGI Symbol;Acc:MGI:1335098]",319583
Gm7816,0.0374316503442127,-0.517234154292826,0.054,0.112,1,processed_pseudogene,5,predicted pseudogene 7816 [Source:MGI Symbol;Acc:MGI:3646286],665839
Gm49085,0.0376512197772053,0.677984867313396,0.223,0.154,1,lncRNA,15,"predicted gene, 49085 [Source:MGI Symbol;Acc:MGI:6118472]",115488513
Haus3,0.0376571277787421,-0.527891657693547,0.182,0.262,1,protein_coding,5,"HAUS augmin-like complex, subunit 3 [Source:MGI Symbol;Acc:MGI:2387633]",231123
Nars2,0.0377042429551678,-0.536639864766816,0.291,0.376,1,protein_coding,7,asparaginyl-tRNA synthetase 2 (mitochondrial)(putative) [Source:MGI Symbol;Acc:MGI:2142075],244141
Hes1,0.0377201176879064,0.299981632951002,0.25,0.169,1,protein_coding,16,hes family bHLH transcription factor 1 [Source:MGI Symbol;Acc:MGI:104853],15205
Atn1,0.0377734696790094,0.793418271773708,0.338,0.273,1,protein_coding,6,atrophin 1 [Source:MGI Symbol;Acc:MGI:104725],13498
Mrps17,0.0377885059434453,0.383587869295367,0.764,0.811,1,protein_coding,5,mitochondrial ribosomal protein S17 [Source:MGI Symbol;Acc:MGI:1913508],66258
Ranbp6,0.0378750383422522,-1.67659141732634,0.419,0.486,1,protein_coding,19,RAN binding protein 6 [Source:MGI Symbol;Acc:MGI:2683212],240614
Arcn1,0.0379052070720427,-0.686388112051199,0.696,0.767,1,protein_coding,9,archain 1 [Source:MGI Symbol;Acc:MGI:2387591],213827
Gm48623,0.0379653290775425,0.664859520481179,0.311,0.231,1,lncRNA,13,"predicted gene, 48623 [Source:MGI Symbol;Acc:MGI:6098220]",NA
Gpr137b,0.0381786444585897,-0.801363620146207,0.385,0.477,1,protein_coding,13,G protein-coupled receptor 137B [Source:MGI Symbol;Acc:MGI:1891463],83924
Kcnk10,0.0381911942227267,-1.07387919074018,0.284,0.365,1,protein_coding,12,"potassium channel, subfamily K, member 10 [Source:MGI Symbol;Acc:MGI:1919508]",72258
Sptbn1,0.0383165243178102,-0.419395288717052,0.872,0.905,1,protein_coding,11,"spectrin beta, non-erythrocytic 1 [Source:MGI Symbol;Acc:MGI:98388]",20742
Leng1,0.0383239284906261,0.818856927691152,0.466,0.4,1,protein_coding,7,leukocyte receptor cluster (LRC) member 1 [Source:MGI Symbol;Acc:MGI:1917007],69757
4930509H03Rik,0.0383517397065694,-1.75107827947453,0.047,0.103,1,lncRNA,3,RIKEN cDNA 4930509H03 gene [Source:MGI Symbol;Acc:MGI:1922357],75107
Zdhhc2,0.0383692301272644,-0.502628498909906,0.797,0.848,1,protein_coding,8,"zinc finger, DHHC domain containing 2 [Source:MGI Symbol;Acc:MGI:1923452]",70546
Unk,0.0384099958452511,-0.666893307269577,0.189,0.284,1,protein_coding,11,unkempt family zinc finger [Source:MGI Symbol;Acc:MGI:2442456],217331
Sub1,0.0384888040773193,0.354869481062229,0.912,0.938,1,protein_coding,15,"SUB1 homolog, transcriptional regulator [Source:MGI Symbol;Acc:MGI:104811]",20024
Bbip1,0.0385059920260975,-0.747732544222609,0.676,0.714,1,protein_coding,19,BBSome interacting protein 1 [Source:MGI Symbol;Acc:MGI:1913610],100503572
Kpnb1,0.0385192602288674,-0.551888042551944,0.655,0.747,1,protein_coding,11,karyopherin subunit beta 1 [Source:MGI Symbol;Acc:MGI:107532],16211
Nr2f2,0.0385709282578926,1.47796541030046,0.264,0.191,1,protein_coding,7,"nuclear receptor subfamily 2, group F, member 2 [Source:MGI Symbol;Acc:MGI:1352452]",11819
Rbm34,0.0385740500775387,-0.816414836961913,0.459,0.554,1,protein_coding,8,RNA binding motif protein 34 [Source:MGI Symbol;Acc:MGI:1098653],52202
Emc10,0.0385802813320294,0.5116953563524,0.77,0.793,1,protein_coding,7,ER membrane protein complex subunit 10 [Source:MGI Symbol;Acc:MGI:1916933],69683
Rogdi,0.038676710801169,0.551810128711952,0.723,0.752,1,protein_coding,16,rogdi homolog [Source:MGI Symbol;Acc:MGI:1913299],66049
Pusl1,0.0386916283336592,0.573337622269682,0.5,0.444,1,protein_coding,4,pseudouridylate synthase-like 1 [Source:MGI Symbol;Acc:MGI:3047787],433813
Hspd1-ps3,0.0387250844387715,-0.641398200612779,0.189,0.27,1,processed_pseudogene,11,"heat shock protein 1 (chaperonin), pseudogene 3 [Source:MGI Symbol;Acc:MGI:3651246]",432551
Greb1l,0.0387310625740087,-0.677411179183576,0.155,0.235,1,protein_coding,18,growth regulation by estrogen in breast cancer-like [Source:MGI Symbol;Acc:MGI:3576497],381157
Magi2,0.0387360407626628,-1.86030509250592,0.155,0.231,1,protein_coding,5,"membrane associated guanylate kinase, WW and PDZ domain containing 2 [Source:MGI Symbol;Acc:MGI:1354953]",50791
Nsrp1,0.038744600631348,-1.28745732877747,0.432,0.505,1,protein_coding,11,nuclear speckle regulatory protein 1 [Source:MGI Symbol;Acc:MGI:2144305],237859
Gm11185,0.0387494888365133,1.16083775081981,0.155,0.095,1,processed_pseudogene,4,predicted gene 11185 [Source:MGI Symbol;Acc:MGI:3650877],667985
Gzmm,0.038762465149687,-1.74896444020861,0.047,0.103,1,protein_coding,10,granzyme M (lymphocyte met-ase 1) [Source:MGI Symbol;Acc:MGI:99549],16904
A730020E08Rik,0.0388254731961699,-0.563379350604407,0.176,0.11,1,lncRNA,6,RIKEN cDNA A730020E08 gene [Source:MGI Symbol;Acc:MGI:2444999],100504262
Mmaa,0.0388620304067608,-0.545130033254555,0.291,0.389,1,protein_coding,8,methylmalonic aciduria (cobalamin deficiency) type A [Source:MGI Symbol;Acc:MGI:1923805],109136
Map1s,0.0389737583518755,0.560853059481002,0.682,0.651,1,protein_coding,8,microtubule-associated protein 1S [Source:MGI Symbol;Acc:MGI:2443304],270058
Gm10288,0.0391760265904156,-0.961254047297276,0.385,0.44,1,processed_pseudogene,3,predicted gene 10288 [Source:MGI Symbol;Acc:MGI:3704227],100040540
Capn7,0.0391843564251746,-0.726956640452973,0.446,0.567,1,protein_coding,14,calpain 7 [Source:MGI Symbol;Acc:MGI:1338030],12339
Fam120c,0.0392193613496698,-1.80803617881278,0.297,0.387,1,protein_coding,X,"family with sequence similarity 120, member C [Source:MGI Symbol;Acc:MGI:2387687]",207375
Gabrb1,0.0392856039277611,-0.353448404195235,0.169,0.103,1,protein_coding,5,gamma-aminobutyric acid type A receptor subunit beta 1 [Source:MGI Symbol;Acc:MGI:95619],14400
Apba1,0.0392885335945989,-0.352870781370761,0.703,0.804,1,protein_coding,19,amyloid beta precursor protein binding family A member 1 [Source:MGI Symbol;Acc:MGI:1860297],319924
Snd1,0.0393463154787399,-0.499102238766177,0.554,0.659,1,protein_coding,6,staphylococcal nuclease and tudor domain containing 1 [Source:MGI Symbol;Acc:MGI:1929266],56463
Herc1,0.0393530215774911,-0.386897078787475,0.669,0.782,1,protein_coding,9,HECT and RLD domain containing E3 ubiquitin protein ligase family member 1 [Source:MGI Symbol;Acc:MGI:2384589],235439
Sel1l,0.0393657017171213,-0.906934450052769,0.541,0.633,1,protein_coding,12,sel-1 suppressor of lin-12-like (C. elegans) [Source:MGI Symbol;Acc:MGI:1329016],20338
Plp2,0.0395240696129292,0.351093648748103,0.52,0.457,1,protein_coding,X,proteolipid protein 2 [Source:MGI Symbol;Acc:MGI:1298382],18824
Gprc5c,0.0395689913094342,0.526114154914077,0.399,0.319,1,protein_coding,11,"G protein-coupled receptor, family C, group 5, member C [Source:MGI Symbol;Acc:MGI:1917605]",70355
Rcbtb1,0.0395811197890177,0.26840838747524,0.48,0.422,1,protein_coding,14,regulator of chromosome condensation (RCC1) and BTB (POZ) domain containing protein 1 [Source:MGI Symbol;Acc:MGI:1918580],71330
Ubqln2,0.0396654409899156,0.54807328486008,0.547,0.488,1,protein_coding,X,ubiquilin 2 [Source:MGI Symbol;Acc:MGI:1860283],54609
Usp14,0.0397553936716457,0.522428128599262,0.791,0.879,1,protein_coding,18,ubiquitin specific peptidase 14 [Source:MGI Symbol;Acc:MGI:1928898],59025
Dtx3,0.0397720807612956,0.601119635819022,0.527,0.468,1,protein_coding,10,"deltex 3, E3 ubiquitin ligase [Source:MGI Symbol;Acc:MGI:2135752]",80904
9330133O14Rik,0.0397739993547583,0.759423763098694,0.318,0.24,1,lncRNA,8,RIKEN cDNA 9330133O14 gene [Source:MGI Symbol;Acc:MGI:2442309],100689703
Erlin1,0.0398069278178824,-1.07096007857972,0.291,0.382,1,protein_coding,19,ER lipid raft associated 1 [Source:MGI Symbol;Acc:MGI:2387613],226144
Cdpf1,0.03987009581882,0.814197707781878,0.568,0.549,1,protein_coding,15,"cysteine rich, DPF motif domain containing 1 [Source:MGI Symbol;Acc:MGI:1919605]",72355
Mamstr,0.0399850264195873,-1.35309550403942,0.068,0.127,1,protein_coding,7,MEF2 activating motif and SAP domain containing transcriptional regulator [Source:MGI Symbol;Acc:MGI:1921740],74490
Eps8l1,0.0402323541931701,-1.53109522207848,0.142,0.215,1,protein_coding,7,EPS8-like 1 [Source:MGI Symbol;Acc:MGI:1914675],67425
Id3,0.040251888086798,0.796908477011341,0.318,0.246,1,protein_coding,4,inhibitor of DNA binding 3 [Source:MGI Symbol;Acc:MGI:96398],15903
Vps37a,0.0402668226445333,-0.597931778839665,0.581,0.668,1,protein_coding,8,vacuolar protein sorting 37A [Source:MGI Symbol;Acc:MGI:1261835],52348
Gm7286,0.0403290580836136,0.290120767764778,0.169,0.103,1,processed_pseudogene,9,predicted gene 7286 [Source:MGI Symbol;Acc:MGI:3645875],640094
4933413L06Rik,0.0403665478811992,-1.79476812982174,0.061,0.121,1,lncRNA,13,RIKEN cDNA 4933413L06 gene [Source:MGI Symbol;Acc:MGI:1918350],71100
Fam13b,0.0405506347519574,-1.20724406417392,0.554,0.611,1,protein_coding,18,"family with sequence similarity 13, member B [Source:MGI Symbol;Acc:MGI:2447834]",225358
Fam98c,0.0405885561972574,0.567306603621321,0.453,0.369,1,protein_coding,7,"family with sequence similarity 98, member C [Source:MGI Symbol;Acc:MGI:1921083]",73833
Tap1,0.0406668481608701,-1.61594809490736,0.162,0.235,1,protein_coding,17,"transporter 1, ATP-binding cassette, sub-family B (MDR/TAP) [Source:MGI Symbol;Acc:MGI:98483]",21354
Zranb2,0.0406937594318543,-0.373464372637327,0.743,0.789,1,protein_coding,3,"zinc finger, RAN-binding domain containing 2 [Source:MGI Symbol;Acc:MGI:1858211]",53861
Unc13c,0.0407555517558122,-0.459038023049688,0.311,0.409,1,protein_coding,9,unc-13 homolog C [Source:MGI Symbol;Acc:MGI:2149021],208898
Ctxn3,0.0407719816257949,-0.553302324239096,0.216,0.31,1,protein_coding,18,cortexin 3 [Source:MGI Symbol;Acc:MGI:3642816],629147
Ret,0.0407972926972815,-0.259634051780528,0.662,0.785,1,protein_coding,6,ret proto-oncogene [Source:MGI Symbol;Acc:MGI:97902],19713
Lama4,0.0408608935513428,-1.82306333918187,0.095,0.16,1,protein_coding,10,"laminin, alpha 4 [Source:MGI Symbol;Acc:MGI:109321]",16775
Cul1,0.0408711447624837,-0.380769819509324,0.649,0.712,1,protein_coding,6,cullin 1 [Source:MGI Symbol;Acc:MGI:1349658],26965
Slc6a17,0.0409071816482146,0.463705487945953,0.581,0.554,1,protein_coding,3,"solute carrier family 6 (neurotransmitter transporter), member 17 [Source:MGI Symbol;Acc:MGI:2442535]",229706
Kank3,0.0410465985431841,1.76236746728429,0.142,0.084,1,protein_coding,17,KN motif and ankyrin repeat domains 3 [Source:MGI Symbol;Acc:MGI:1098615],80880
Pxn,0.0410653656309086,-0.747462415043378,0.176,0.11,1,protein_coding,5,paxillin [Source:MGI Symbol;Acc:MGI:108295],19303
6430511E19Rik,0.0411244559528402,-1.73998684408935,0.047,0.101,1,TEC,7,RIKEN cDNA 6430511E19 gene [Source:MGI Symbol;Acc:MGI:2443259],320056
Aldh6a1,0.0413267135721731,0.562132103815808,0.446,0.352,1,protein_coding,12,"aldehyde dehydrogenase family 6, subfamily A1 [Source:MGI Symbol;Acc:MGI:1915077]",104776
Btg1,0.0413340157677742,-0.669377362829608,0.649,0.697,1,protein_coding,10,BTG anti-proliferation factor 1 [Source:MGI Symbol;Acc:MGI:88215],12226
Lyn,0.041335599041751,-0.588664012370613,0.068,0.13,1,protein_coding,4,"LYN proto-oncogene, Src family tyrosine kinase [Source:MGI Symbol;Acc:MGI:96892]",17096
Wnt5a,0.0413739576746281,0.387624914213616,0.209,0.299,1,protein_coding,14,"wingless-type MMTV integration site family, member 5A [Source:MGI Symbol;Acc:MGI:98958]",22418
Pigyl,0.0414788630254862,0.349953487899116,0.649,0.662,1,protein_coding,9,"phosphatidylinositol glycan anchor biosynthesis, class Y-like [Source:MGI Symbol;Acc:MGI:1913518]",66268
Mafg,0.0414870555787773,-0.351238034424355,0.676,0.809,1,protein_coding,11,"v-maf musculoaponeurotic fibrosarcoma oncogene family, protein G (avian) [Source:MGI Symbol;Acc:MGI:96911]",17134
Gm49980,0.041502449022833,-1.16996701903463,0.088,0.152,1,lncRNA,18,"predicted gene, 49980 [Source:MGI Symbol;Acc:MGI:6275257]",NA
Gm57264,0.0416615840488435,0.922159711107926,0.189,0.123,1,lncRNA,5,"predicted gene, 57264 [Source:MGI Symbol;Acc:MGI:7338441]",NA
Akap8,0.0418244555988655,-0.607033523062778,0.385,0.503,1,protein_coding,17,A kinase anchor protein 8 [Source:MGI Symbol;Acc:MGI:1928488],56399
Dnajc28,0.0418657672953015,-2.23217344212903,0.088,0.152,1,protein_coding,16,DnaJ heat shock protein family (Hsp40) member C28 [Source:MGI Symbol;Acc:MGI:2181053],246738
Snhg3,0.041899893171215,1.19880560101883,0.142,0.086,1,lncRNA,4,small nucleolar RNA host gene 3 [Source:MGI Symbol;Acc:MGI:2684817],399101
Acbd5,0.0419108927015521,-0.50737484188844,0.635,0.716,1,protein_coding,2,acyl-Coenzyme A binding domain containing 5 [Source:MGI Symbol;Acc:MGI:1921409],74159
Zfp763,0.0419502635270115,0.649773363767192,0.149,0.086,1,protein_coding,17,zinc finger protein 763 [Source:MGI Symbol;Acc:MGI:1920701],73451
Acad9,0.0419672040010955,-0.855597288699837,0.378,0.464,1,protein_coding,3,"acyl-Coenzyme A dehydrogenase family, member 9 [Source:MGI Symbol;Acc:MGI:1914272]",229211
Tgoln1,0.0421086640557753,-0.414526195534993,0.824,0.859,1,protein_coding,6,trans-golgi network protein [Source:MGI Symbol;Acc:MGI:105080],22134
Tvp23a,0.0422014302542366,-0.325009731672516,0.493,0.598,1,protein_coding,16,trans-golgi network vesicle protein 23A [Source:MGI Symbol;Acc:MGI:3665441],383103
Mdn1,0.0423031031930454,-0.695041169600503,0.378,0.459,1,protein_coding,4,midasin AAA ATPase 1 [Source:MGI Symbol;Acc:MGI:1926159],100019
Lrpprc,0.0423415324351468,-0.655565639367646,0.622,0.681,1,protein_coding,17,leucine-rich PPR-motif containing [Source:MGI Symbol;Acc:MGI:1919666],72416
Gm6483,0.0423500030767813,-0.693209535594436,0.311,0.38,1,transcribed_unprocessed_pseudogene,8,predicted gene 6483 [Source:MGI Symbol;Acc:MGI:3644574],624198
Mphosph6,0.0423528230766323,0.777810646443589,0.446,0.367,1,protein_coding,8,M phase phosphoprotein 6 [Source:MGI Symbol;Acc:MGI:1915783],68533
Gm5637,0.0424422381626664,0.303185246801061,0.662,0.563,1,transcribed_processed_pseudogene,X,predicted pseudogene 5637 [Source:MGI Symbol;Acc:MGI:3648120],434782
Rcan2,0.0425498144185462,-0.303752334889434,0.682,0.785,1,protein_coding,17,regulator of calcineurin 2 [Source:MGI Symbol;Acc:MGI:1858219],53901
Ppp1r2,0.0426117931173691,-0.337547888402975,0.939,0.958,1,protein_coding,16,"protein phosphatase 1, regulatory inhibitor subunit 2 [Source:MGI Symbol;Acc:MGI:1914099]",19051
Tmem63a,0.0427590662137321,-0.776297526323009,0.169,0.244,1,protein_coding,1,transmembrane protein 63a [Source:MGI Symbol;Acc:MGI:2384789],208795
Xrcc2,0.0427826788067907,0.736117698143628,0.169,0.105,1,protein_coding,5,X-ray repair complementing defective repair in Chinese hamster cells 2 [Source:MGI Symbol;Acc:MGI:1927345],57434
Elapor2,0.0428445508187918,-0.645482224595524,0.5,0.607,1,protein_coding,5,endosome-lysosome associated apoptosis and autophagy regulator family member 2 [Source:MGI Symbol;Acc:MGI:2443264],231014
Gm14681,0.0429411942576211,-0.839162249180188,0.155,0.231,1,transcribed_processed_pseudogene,X,predicted gene 14681 [Source:MGI Symbol;Acc:MGI:3705734],115489150
Gna14,0.043017671308033,-0.441648364378517,0.426,0.519,1,protein_coding,19,"guanine nucleotide binding protein, alpha 14 [Source:MGI Symbol;Acc:MGI:95769]",14675
Riox2,0.0430180346052008,-0.368099732704614,0.264,0.356,1,protein_coding,16,ribosomal oxygenase 2 [Source:MGI Symbol;Acc:MGI:1914264],67014
Ccdc192,0.0430547870538341,-1.00510739970996,0.068,0.127,1,protein_coding,18,coiled-coil domain containing 192 [Source:MGI Symbol;Acc:MGI:1922694],75444
Srgap3,0.0432030954656952,-0.506955384571488,0.662,0.776,1,protein_coding,6,SLIT-ROBO Rho GTPase activating protein 3 [Source:MGI Symbol;Acc:MGI:2152938],259302
Pcsk2os1,0.0433503349515633,-1.01688049776686,0.203,0.29,1,lncRNA,2,"proprotein convertase subtilisin/kexin type 2, opposite strand 1 [Source:MGI Symbol;Acc:MGI:3605632]",378776
Hcrtr1,0.04337302693877,0.940838255958138,0.182,0.116,1,protein_coding,4,hypocretin (orexin) receptor 1 [Source:MGI Symbol;Acc:MGI:2385650],230777
Spock2,0.0434191094785915,0.273177059559496,0.939,0.952,1,protein_coding,10,"sparc/osteonectin, cwcv and kazal-like domains proteoglycan 2 [Source:MGI Symbol;Acc:MGI:1891351]",94214
Pcnx,0.0434514023591146,-0.702712010104098,0.52,0.629,1,NA,NA,NA,54604
Ppp2r2b,0.0434563499324556,-0.34518617843147,0.818,0.912,1,protein_coding,18,"protein phosphatase 2, regulatory subunit B, beta [Source:MGI Symbol;Acc:MGI:1920180]",72930
Ascc3,0.0434744406214579,-0.45452911026641,0.405,0.516,1,protein_coding,10,activating signal cointegrator 1 complex subunit 3 [Source:MGI Symbol;Acc:MGI:1925237],77987
Acp6,0.0435292298515344,-0.813399153115107,0.081,0.147,1,protein_coding,3,"acid phosphatase 6, lysophosphatidic [Source:MGI Symbol;Acc:MGI:1931010]",66659
Marcks,0.0436033186380379,0.369587205028793,0.676,0.618,1,protein_coding,10,myristoylated alanine rich protein kinase C substrate [Source:MGI Symbol;Acc:MGI:96907],17118
Naa50,0.0436086763662532,-0.52493837179814,0.561,0.653,1,protein_coding,16,"N(alpha)-acetyltransferase 50, NatE catalytic subunit [Source:MGI Symbol;Acc:MGI:1919367]",72117
Ube2s,0.0436182608061671,0.420960561233702,0.514,0.468,1,protein_coding,7,ubiquitin-conjugating enzyme E2S [Source:MGI Symbol;Acc:MGI:1925141],77891
Hsd17b10,0.0438044919888755,0.428865393576508,0.689,0.646,1,protein_coding,X,hydroxysteroid (17-beta) dehydrogenase 10 [Source:MGI Symbol;Acc:MGI:1333871],15108
Gm8539,0.0438094036102223,1.03530686873595,0.128,0.075,1,processed_pseudogene,5,predicted gene 8539 [Source:MGI Symbol;Acc:MGI:3779802],105247045
Papola,0.0438880667630916,-0.633324244972858,0.689,0.743,1,protein_coding,12,poly (A) polymerase alpha [Source:MGI Symbol;Acc:MGI:109301],18789
Kcng3,0.0438939129800336,-2.09885836958876,0.054,0.108,1,protein_coding,17,"potassium voltage-gated channel, subfamily G, member 3 [Source:MGI Symbol;Acc:MGI:2663923]",225030
Gm9794,0.0439059385351194,-0.601417059674945,0.595,0.635,1,processed_pseudogene,6,predicted pseudogene 9794 [Source:MGI Symbol;Acc:MGI:3642653],100042008
Filip1,0.0439170296741437,-0.423902813889694,0.351,0.453,1,protein_coding,9,filamin A interacting protein 1 [Source:MGI Symbol;Acc:MGI:1917848],70598
Tyw3,0.0440261045084257,-0.742999520811153,0.095,0.16,1,protein_coding,3,tRNA-yW synthesizing protein 3 homolog (S. cerevisiae) [Source:MGI Symbol;Acc:MGI:2445040],209584
R3hdm1,0.0440317777163933,-0.364722991363199,0.601,0.703,1,protein_coding,1,R3H domain containing 1 [Source:MGI Symbol;Acc:MGI:2448514],226412
Dipk2a,0.0440382231368518,-0.435899682259925,0.142,0.222,1,protein_coding,9,divergent protein kinase domain 2A [Source:MGI Symbol;Acc:MGI:1916111],68861
Gnal,0.0440749722246601,-0.341464373389698,0.723,0.846,1,protein_coding,18,"guanine nucleotide binding protein, alpha stimulating, olfactory type [Source:MGI Symbol;Acc:MGI:95774]",14680
Gm10175,0.044142548939073,0.268506045028983,0.392,0.305,1,transcribed_processed_pseudogene,7,predicted gene 10175 [Source:MGI Symbol;Acc:MGI:3704287],100043121
Abhd5,0.0441831271505028,-0.578413564798721,0.493,0.582,1,protein_coding,9,abhydrolase domain containing 5 [Source:MGI Symbol;Acc:MGI:1914719],67469
Mta1,0.0442871836189646,0.448316686667814,0.473,0.391,1,protein_coding,12,metastasis associated 1 [Source:MGI Symbol;Acc:MGI:2150037],116870
Klhl13,0.044291321904671,0.79679985400999,0.23,0.156,1,protein_coding,X,kelch-like 13 [Source:MGI Symbol;Acc:MGI:1914705],67455
Gm21178,0.0442971202943712,1.09302236659224,0.142,0.086,1,processed_pseudogene,15,"predicted gene, 21178 [Source:MGI Symbol;Acc:MGI:5434533]",100861741
L1cam,0.0443020721647579,-0.345911038535027,0.811,0.875,1,protein_coding,X,L1 cell adhesion molecule [Source:MGI Symbol;Acc:MGI:96721],16728
Gm5805,0.04438910343829,-0.905358991881645,0.392,0.429,1,processed_pseudogene,15,predicted gene 5805 [Source:MGI Symbol;Acc:MGI:3644633],102634709
Uaca,0.0444310120538982,-0.766762466604695,0.257,0.338,1,protein_coding,9,uveal autoantigen with coiled-coil domains and ankyrin repeats [Source:MGI Symbol;Acc:MGI:1919815],72565
Gm7335,0.0444379839312019,-0.765384323040641,0.176,0.253,1,processed_pseudogene,17,predicted gene 7335 [Source:MGI Symbol;Acc:MGI:3644473],654468
Stac,0.0445085714416347,-0.322761853063865,0.635,0.756,1,protein_coding,9,src homology three (SH3) and cysteine rich domain [Source:MGI Symbol;Acc:MGI:1201400],20840
Spin1,0.0445964821820275,-0.437118112700412,0.655,0.787,1,protein_coding,13,spindlin 1 [Source:MGI Symbol;Acc:MGI:109242],20729
Dennd1b,0.0448068848143289,-1.36242752058609,0.324,0.404,1,protein_coding,1,DENN domain containing 1B [Source:MGI Symbol;Acc:MGI:2447812],329260
Ccdc71,0.0450378748697526,0.584487342399693,0.473,0.391,1,protein_coding,9,coiled-coil domain containing 71 [Source:MGI Symbol;Acc:MGI:1919704],72454
Map3k5,0.0450529332232664,-0.994937173553565,0.291,0.38,1,protein_coding,10,mitogen-activated protein kinase kinase kinase 5 [Source:MGI Symbol;Acc:MGI:1346876],26408
Slc6a19,0.0450927253093617,0.569108764371443,0.351,0.273,1,protein_coding,13,"solute carrier family 6 (neurotransmitter transporter), member 19 [Source:MGI Symbol;Acc:MGI:1921588]",74338
Tmem132c,0.0451695444445291,0.99386759488928,0.149,0.092,1,protein_coding,5,transmembrane protein 132C [Source:MGI Symbol;Acc:MGI:2443061],208213
Emp3,0.0452416870228789,0.791825978956428,0.601,0.618,1,protein_coding,7,epithelial membrane protein 3 [Source:MGI Symbol;Acc:MGI:1098729],13732
Gm9294,0.0452757574365111,-0.542002059441768,0.122,0.068,1,processed_pseudogene,7,predicted pseudogene 9294 [Source:MGI Symbol;Acc:MGI:3648888],668668
Kif13b,0.0455355652297721,-0.940771259343343,0.378,0.484,1,protein_coding,14,kinesin family member 13B [Source:MGI Symbol;Acc:MGI:1098265],16554
Zup1,0.0456060371313548,-1.74515170700492,0.209,0.288,1,protein_coding,10,zinc finger containing ubiquitin peptidase 1 [Source:MGI Symbol;Acc:MGI:1919830],72580
Kcnj12,0.0456613641160356,0.638151405669249,0.345,0.266,1,protein_coding,11,"potassium inwardly-rectifying channel, subfamily J, member 12 [Source:MGI Symbol;Acc:MGI:108495]",16515
Gm29668,0.0457928349457928,0.253841814402887,0.426,0.343,1,processed_pseudogene,1,predicted gene 29668 [Source:MGI Symbol;Acc:MGI:5580374],NA
Eloc,0.0459167920941173,0.255150865442502,0.905,0.952,1,protein_coding,1,elongin C [Source:MGI Symbol;Acc:MGI:1915173],67923
Slc35g2,0.0459607685384089,0.376296417535148,0.534,0.453,1,protein_coding,9,"solute carrier family 35, member G2 [Source:MGI Symbol;Acc:MGI:2685365]",245020
Rpl36-ps3,0.0460027407988115,0.423872156653605,0.128,0.073,1,transcribed_processed_pseudogene,12,"ribosomal protein L36, pseudogene 3 [Source:MGI Symbol;Acc:MGI:3642480]",100043215
Gm15536,0.046007805682137,-0.693147225574736,0.162,0.237,1,processed_pseudogene,10,predicted gene 15536 [Source:MGI Symbol;Acc:MGI:3782984],NA
Skic3,0.0460531429963964,-0.868640237598667,0.365,0.459,1,protein_coding,13,SKI3 subunit of superkiller complex [Source:MGI Symbol;Acc:MGI:2679923],218343
Gm49883,0.0460602162058828,-2.23586792568678,0.081,0.141,1,TEC,17,"predicted gene, 49883 [Source:MGI Symbol;Acc:MGI:6270565]",NA
0610009E02Rik,0.0460721545406496,-1.4803345714813,0.068,0.125,1,lncRNA,2,RIKEN cDNA 0610009E02 gene [Source:MGI Symbol;Acc:MGI:3698435],100125929
2810032G03Rik,0.0461484992391781,-0.65126844463684,0.115,0.191,1,lncRNA,12,RIKEN cDNA 2810032G03 gene [Source:MGI Symbol;Acc:MGI:1919919],72669
Gm8325,0.0462548478825697,-0.974677219836669,0.135,0.207,1,transcribed_processed_pseudogene,3,predicted pseudogene 8325 [Source:MGI Symbol;Acc:MGI:3644852],666853
Ppm1g,0.0462861941339799,-0.51478486207336,0.622,0.734,1,protein_coding,5,"protein phosphatase 1G (formerly 2C), magnesium-dependent, gamma isoform [Source:MGI Symbol;Acc:MGI:106065]",14208
Gm10240,0.0463961948002535,0.392463451934296,0.216,0.145,1,processed_pseudogene,15,predicted gene 10240 [Source:MGI Symbol;Acc:MGI:3704454],100503563
Tmx3,0.0464341401158581,-0.522154195589054,0.568,0.675,1,protein_coding,18,thioredoxin-related transmembrane protein 3 [Source:MGI Symbol;Acc:MGI:2442418],67988
Gm12174,0.0464454417041699,-0.895745777546556,0.115,0.182,1,processed_pseudogene,11,predicted gene 12174 [Source:MGI Symbol;Acc:MGI:3651722],620678
Add1,0.0465489580325094,-0.286838488782641,0.784,0.895,1,protein_coding,5,adducin 1 [Source:MGI Symbol;Acc:MGI:87918],20787
Gm50240,0.0466075249301925,-0.684452410023914,0.162,0.24,1,lncRNA,17,"predicted gene, 50240 [Source:MGI Symbol;Acc:MGI:6303048]",NA
Gm43123,0.0467401020288939,0.400824232170998,0.196,0.132,1,TEC,5,predicted gene 43123 [Source:MGI Symbol;Acc:MGI:5663260],NA
Sf3b1,0.0468479514970923,-0.426349858883071,0.655,0.771,1,protein_coding,1,"splicing factor 3b, subunit 1 [Source:MGI Symbol;Acc:MGI:1932339]",81898
Gm2308,0.0469306986318682,0.369401779510183,0.561,0.477,1,processed_pseudogene,7,predicted gene 2308 [Source:MGI Symbol;Acc:MGI:3780479],100039556
Gdap1l1,0.046934833194379,-0.383478866064862,0.757,0.855,1,protein_coding,2,ganglioside-induced differentiation-associated protein 1-like 1 [Source:MGI Symbol;Acc:MGI:2385163],228858
Palm,0.0469425910350269,0.377319867298858,0.736,0.789,1,protein_coding,10,paralemmin [Source:MGI Symbol;Acc:MGI:1261814],18483
Gm5069,0.046980556779679,0.585719810508459,0.372,0.277,1,transcribed_processed_pseudogene,1,predicted pseudogene 5069 [Source:MGI Symbol;Acc:MGI:3644516],277333
Smyd2,0.0470199882211812,-0.257229348566253,0.622,0.71,1,protein_coding,1,SET and MYND domain containing 2 [Source:MGI Symbol;Acc:MGI:1915889],226830
Golga4,0.0471800779205031,-0.63000042988837,0.588,0.662,1,protein_coding,9,golgin A4 [Source:MGI Symbol;Acc:MGI:1859646],54214
Ibtk,0.0472020563240987,-0.690729165271994,0.196,0.277,1,protein_coding,9,inhibitor of Bruton agammaglobulinemia tyrosine kinase [Source:MGI Symbol;Acc:MGI:1918677],108837
Dennd2a,0.0473156479971789,0.855631356806348,0.182,0.123,1,protein_coding,6,DENN domain containing 2A [Source:MGI Symbol;Acc:MGI:2444961],209773
2210408F21Rik,0.0473490042077074,-0.426345989818024,0.601,0.712,1,lncRNA,6,RIKEN cDNA 2210408F21 gene [Source:MGI Symbol;Acc:MGI:1920902],73652
A830005F24Rik,0.0473493457685184,-0.70993820319482,0.081,0.145,1,lncRNA,13,RIKEN cDNA A830005F24 gene [Source:MGI Symbol;Acc:MGI:3045249],442803
Gm57385,0.0473507686719524,-1.44488331006814,0.054,0.108,1,lncRNA,11,"predicted gene, 57385 [Source:MGI Symbol;Acc:MGI:7338683]",NA
Arhgap5,0.0474131288549962,-1.34090082736794,0.412,0.488,1,protein_coding,12,Rho GTPase activating protein 5 [Source:MGI Symbol;Acc:MGI:1332637],11855
Casp12,0.0475179156371918,-0.320055453882943,0.135,0.079,1,protein_coding,9,caspase 12 [Source:MGI Symbol;Acc:MGI:1312922],12364
Pmm1,0.0475193319432736,0.26646301524964,0.926,0.954,1,protein_coding,15,phosphomannomutase 1 [Source:MGI Symbol;Acc:MGI:1353418],29858
Erp29,0.0476342766508572,0.255742421364768,0.804,0.818,1,protein_coding,5,endoplasmic reticulum protein 29 [Source:MGI Symbol;Acc:MGI:1914647],67397
Kdm5a,0.0476527542100286,-0.681011150014049,0.541,0.626,1,protein_coding,6,lysine demethylase 5A [Source:MGI Symbol;Acc:MGI:2136980],214899
Pbx2,0.0476840685977791,-0.839162249180189,0.27,0.347,1,protein_coding,17,pre B cell leukemia homeobox 2 [Source:MGI Symbol;Acc:MGI:1341793],18515
Elp6,0.0477901590620564,0.508032746608686,0.507,0.44,1,protein_coding,9,elongator acetyltransferase complex subunit 6 [Source:MGI Symbol;Acc:MGI:1919349],72341
Tnik,0.0477903631976786,-0.767654383193845,0.419,0.505,1,protein_coding,3,TRAF2 and NCK interacting kinase [Source:MGI Symbol;Acc:MGI:1916264],665113
P3h1,0.0478429539373819,2.53818644171547,0.162,0.103,1,protein_coding,4,prolyl 3-hydroxylase 1 [Source:MGI Symbol;Acc:MGI:1888921],56401
Gm13292,0.0478814486147322,0.363111529959984,0.243,0.167,1,transcribed_processed_pseudogene,2,predicted gene 13292 [Source:MGI Symbol;Acc:MGI:3649470],100040898
Miip,0.0478860264750305,-0.87436081154314,0.182,0.262,1,protein_coding,4,migration and invasion inhibitory protein [Source:MGI Symbol;Acc:MGI:106506],28010
Ociad2,0.0479308718896715,0.429141505223414,0.243,0.18,1,protein_coding,5,OCIA domain containing 2 [Source:MGI Symbol;Acc:MGI:1916377],433904
Kifap3,0.0479467900921376,-0.454385238179564,0.872,0.925,1,protein_coding,1,kinesin-associated protein 3 [Source:MGI Symbol;Acc:MGI:107566],16579
Aff1,0.0480682887782476,-0.631269397538856,0.493,0.585,1,protein_coding,5,"AF4/FMR2 family, member 1 [Source:MGI Symbol;Acc:MGI:1100819]",17355
Cd2bp2,0.048121890411344,-0.63570565240372,0.561,0.626,1,protein_coding,7,CD2 cytoplasmic tail binding protein 2 [Source:MGI Symbol;Acc:MGI:1917483],70233
Gmps,0.0481600095318145,-0.39860577148554,0.615,0.677,1,protein_coding,3,guanine monophosphate synthetase [Source:MGI Symbol;Acc:MGI:2448526],229363
Tdg,0.0481628459276672,-1.27788985450413,0.439,0.492,1,protein_coding,10,thymine DNA glycosylase [Source:MGI Symbol;Acc:MGI:108247],21665
Nexn,0.048234748224045,-1.1606133412393,0.243,0.314,1,protein_coding,3,nexilin [Source:MGI Symbol;Acc:MGI:1916060],68810
Ctnnal1,0.0483356956910211,-1.54451039785455,0.182,0.259,1,protein_coding,4,catenin alpha like 1 [Source:MGI Symbol;Acc:MGI:1859649],54366
Gm8055,0.0484912707977167,0.547513027021794,0.122,0.07,1,processed_pseudogene,10,predicted pseudogene 8055 [Source:MGI Symbol;Acc:MGI:3643695],666342
Lhfpl6,0.0485961129850504,0.509845379763458,0.243,0.174,1,protein_coding,3,LHFPL tetraspan subfamily member 6 [Source:MGI Symbol;Acc:MGI:1920048],108927
Ostm1,0.0487572495817519,-0.376100834424967,0.561,0.626,1,protein_coding,10,osteopetrosis associated transmembrane protein 1 [Source:MGI Symbol;Acc:MGI:2655574],14628
Trpm8,0.0487584991396836,2.04787554223901,0.142,0.086,1,protein_coding,1,"transient receptor potential cation channel, subfamily M, member 8 [Source:MGI Symbol;Acc:MGI:2181435]",171382
Tmt1a3,0.0488348246045934,-0.389972110419408,0.527,0.64,1,protein_coding,15,thiol methyltransferase 1A3 [Source:MGI Symbol;Acc:MGI:3710670],668178
Nup62,0.0488596098175064,-0.600207419630833,0.446,0.541,1,protein_coding,7,nucleoporin 62 [Source:MGI Symbol;Acc:MGI:1351500],18226
Rwdd2a,0.0489176582004061,0.941176500313971,0.277,0.193,1,protein_coding,9,RWD domain containing 2A [Source:MGI Symbol;Acc:MGI:1916769],69519
Gm9828,0.0489335046682,-3.32354779514977,0.061,0.114,1,lncRNA,13,predicted gene 9828 [Source:MGI Symbol;Acc:MGI:3642913],105246056
Rpl21,0.0489506459759367,-0.482379939843312,0.98,0.996,1,protein_coding,5,ribosomal protein L21 [Source:MGI Symbol;Acc:MGI:1278340],19933
Mexis,0.0489819093181304,-1.22993180802457,0.068,0.127,1,lncRNA,4,macrophage expressed LXRa(NR1H3)-dependent amplifier of Abca1 transcription lncRNA [Source:MGI Symbol;Acc:MGI:2140270],381524
Rbm5,0.0491950838686151,-0.588059446889039,0.601,0.679,1,protein_coding,9,RNA binding motif protein 5 [Source:MGI Symbol;Acc:MGI:1933204],83486
Galnt7,0.0493418917371115,0.682347458416281,0.189,0.125,1,protein_coding,8,polypeptide N-acetylgalactosaminyltransferase 7 [Source:MGI Symbol;Acc:MGI:1349449],108150
Cdk11b,0.0493719771214116,-0.411972955840181,0.723,0.822,1,protein_coding,4,cyclin dependent kinase 11B [Source:MGI Symbol;Acc:MGI:88353],12537
Vsig10l,0.0493882667326175,1.65319537418414,0.216,0.149,1,protein_coding,7,V-set and immunoglobulin domain containing 10 like [Source:MGI Symbol;Acc:MGI:1922940],75690
Taf4,0.0495521763465633,-1.83852851535015,0.108,0.176,1,protein_coding,2,TATA-box binding protein associated factor 4 [Source:MGI Symbol;Acc:MGI:2152346],228980
Rwdd3,0.0496895068573448,1.00877623802544,0.223,0.154,1,protein_coding,3,RWD domain containing 3 [Source:MGI Symbol;Acc:MGI:1920420],66568
Pidd1,0.0496906936330447,-1.04861561480914,0.088,0.149,1,protein_coding,7,p53 induced death domain protein 1 [Source:MGI Symbol;Acc:MGI:1889507],57913
Syt4,0.0501289503145013,-0.542237427547718,0.939,0.945,1,protein_coding,18,synaptotagmin IV [Source:MGI Symbol;Acc:MGI:101759],20983
Dlg5,0.0501673643923876,0.904792389967172,0.351,0.284,1,protein_coding,14,discs large MAGUK scaffold protein 5 [Source:MGI Symbol;Acc:MGI:1918478],71228
Gm57352,0.0502974132192032,-0.48516690553349,0.068,0.127,1,lncRNA,11,"predicted gene, 57352 [Source:MGI Symbol;Acc:MGI:7338617]",NA
Atl1,0.0503700978857498,-0.337658782034659,0.784,0.829,1,protein_coding,12,atlastin GTPase 1 [Source:MGI Symbol;Acc:MGI:1921241],73991
Nat9,0.0504070443053037,0.393510966887568,0.649,0.58,1,protein_coding,11,"N-acetyltransferase 9 (GCN5-related, putative) [Source:MGI Symbol;Acc:MGI:1913426]",66176
Nt5c3b,0.0506274034401222,-0.31205815505256,0.446,0.576,1,protein_coding,11,"5'-nucleotidase, cytosolic IIIB [Source:MGI Symbol;Acc:MGI:1915356]",68106
Crtam,0.0507584189232782,-1.28702359543052,0.128,0.198,1,protein_coding,9,cytotoxic and regulatory T cell molecule [Source:MGI Symbol;Acc:MGI:1859822],54698
Pabpc1,0.0507883444312894,-0.65498978610919,0.851,0.905,1,protein_coding,15,"poly(A) binding protein, cytoplasmic 1 [Source:MGI Symbol;Acc:MGI:1349722]",18458
Nr2f6,0.0507934376564244,-1.18400615966852,0.108,0.174,1,protein_coding,8,"nuclear receptor subfamily 2, group F, member 6 [Source:MGI Symbol;Acc:MGI:1352453]",13864
Tatdn2,0.0509111806490643,-1.30000343807216,0.047,0.101,1,protein_coding,6,TatD DNase domain containing 2 [Source:MGI Symbol;Acc:MGI:3576210],381801
Ccnd2,0.0510082521917304,1.05416589598727,0.115,0.066,1,protein_coding,6,cyclin D2 [Source:MGI Symbol;Acc:MGI:88314],12444
Bod1,0.0510739641620019,-0.872475183429704,0.507,0.624,1,protein_coding,11,biorientation of chromosomes in cell division 1 [Source:MGI Symbol;Acc:MGI:1916806],69556
Gga3,0.0511292726951707,0.463527480240569,0.588,0.536,1,protein_coding,11,"golgi associated, gamma adaptin ear containing, ARF binding protein 3 [Source:MGI Symbol;Acc:MGI:2384159]",260302
Psme2b,0.051147616007064,-1.06407466249515,0.581,0.591,1,protein_coding,11,"protease (prosome, macropain) activator subunit 2B [Source:MGI Symbol;Acc:MGI:1341073]",621823
Usp45,0.051157334075853,-0.520933441171455,0.405,0.497,1,protein_coding,4,ubiquitin specific petidase 45 [Source:MGI Symbol;Acc:MGI:101850],77593
Anapc11,0.0514433110266521,0.349676345410717,0.899,0.965,1,protein_coding,11,anaphase promoting complex subunit 11 [Source:MGI Symbol;Acc:MGI:1913406],66156
Rps11-ps2,0.0516299227023792,-0.978977357270295,0.108,0.176,1,processed_pseudogene,11,"ribosomal protein S11, pseudogene 2 [Source:MGI Symbol;Acc:MGI:3651796]",115487824
Mfap1b,0.0516690534109683,-0.765572335308179,0.574,0.629,1,protein_coding,2,microfibrillar-associated protein 1B [Source:MGI Symbol;Acc:MGI:3694697],67532
Ext2,0.0516926043920274,-0.359941140490246,0.52,0.607,1,protein_coding,2,exostosin glycosyltransferase 2 [Source:MGI Symbol;Acc:MGI:108050],14043
Tmem176a,0.0518527680337466,0.675043592001273,0.527,0.484,1,protein_coding,6,transmembrane protein 176A [Source:MGI Symbol;Acc:MGI:1913308],66058
Rasgef1c,0.0520570441957058,1.6315994934565,0.142,0.088,1,protein_coding,11,"RasGEF domain family, member 1C [Source:MGI Symbol;Acc:MGI:1921813]",74563
Mier1,0.052072953637801,-0.876360382947574,0.439,0.508,1,protein_coding,4,MEIR1 treanscription regulator [Source:MGI Symbol;Acc:MGI:1918398],71148
Gm47595,0.0521584516146758,-1.06778662422815,0.115,0.185,1,lncRNA,10,"predicted gene, 47595 [Source:MGI Symbol;Acc:MGI:6096644]",NA
Mrpl48,0.0522069835513826,-0.52182902756556,0.703,0.756,1,protein_coding,7,mitochondrial ribosomal protein L48 [Source:MGI Symbol;Acc:MGI:1289321],52443
9530059O14Rik,0.0523327737820031,-1.04637606546974,0.473,0.547,1,lncRNA,9,RIKEN cDNA 9530059O14 gene [Source:MGI Symbol;Acc:MGI:2442421],319626
Wdr53,0.05236552391152,0.632509817315554,0.304,0.389,1,protein_coding,16,WD repeat domain 53 [Source:MGI Symbol;Acc:MGI:1916230],68980
Irf5,0.0524573736495533,1.49325295948409,0.122,0.073,1,protein_coding,6,interferon regulatory factor 5 [Source:MGI Symbol;Acc:MGI:1350924],27056
Rnf214,0.0524773690595581,-0.58452299937428,0.581,0.657,1,protein_coding,9,ring finger protein 214 [Source:MGI Symbol;Acc:MGI:2444451],235315
Dtna,0.0524946342431904,-0.498377351416346,0.615,0.688,1,protein_coding,18,dystrobrevin alpha [Source:MGI Symbol;Acc:MGI:106039],13527
Gm10053,0.0525551500650642,0.858429106651873,0.324,0.251,1,protein_coding,19,predicted gene 10053 [Source:MGI Symbol;Acc:MGI:3704493],672195
Pgap6,0.0525868898659006,1.09765144142311,0.439,0.393,1,protein_coding,17,post-glycosylphosphatidylinositol attachment to proteins 6 [Source:MGI Symbol;Acc:MGI:1926283],60455
Otoa,0.0527029820345082,-1.1216061388329,0.135,0.204,1,protein_coding,7,otoancorin [Source:MGI Symbol;Acc:MGI:2149209],246190
Dcaf12,0.0527296210172631,-0.735117902288301,0.649,0.747,1,protein_coding,4,DDB1 and CUL4 associated factor 12 [Source:MGI Symbol;Acc:MGI:1916220],68970
Psme4,0.0529507508846779,-0.988202654240798,0.568,0.613,1,protein_coding,11,"proteasome (prosome, macropain) activator subunit 4 [Source:MGI Symbol;Acc:MGI:2143994]",103554
Alg8,0.0529774057106564,-0.603213936650324,0.236,0.327,1,protein_coding,7,"ALG8 alpha-1,3-glucosyltransferase [Source:MGI Symbol;Acc:MGI:2141959]",381903
B3gnt2,0.0530790654643364,0.863207496059303,0.378,0.319,1,protein_coding,11,"UDP-GlcNAc:betaGal beta-1,3-N-acetylglucosaminyltransferase 2 [Source:MGI Symbol;Acc:MGI:1889505]",53625
Kcnk18,0.0531498062209205,0.764561884288747,0.284,0.211,1,protein_coding,19,"potassium channel, subfamily K, member 18 [Source:MGI Symbol;Acc:MGI:2685627]",332396
Ccdc85c,0.0531634379850828,-0.457733142544164,0.108,0.059,1,protein_coding,12,coiled-coil domain containing 85C [Source:MGI Symbol;Acc:MGI:3644008],668158
Gm9349,0.0532011953249175,1.3207090875982,0.108,0.062,1,processed_pseudogene,17,predicted gene 9349 [Source:MGI Symbol;Acc:MGI:3648407],668773
Coro7,0.0532521756125979,0.435574599786642,0.709,0.723,1,protein_coding,16,coronin 7 [Source:MGI Symbol;Acc:MGI:1926135],78885
Gm4959,0.0532739136433768,0.874025961702892,0.128,0.077,1,processed_pseudogene,5,predicted gene 4959 [Source:MGI Symbol;Acc:MGI:3647044],242809
Srrm2,0.053611781981549,-0.423644164658501,0.757,0.844,1,protein_coding,17,serine/arginine repetitive matrix 2 [Source:MGI Symbol;Acc:MGI:1923206],75956
Macf1,0.0536189392510639,-0.34467065985056,0.601,0.684,1,protein_coding,4,microtubule-actin crosslinking factor 1 [Source:MGI Symbol;Acc:MGI:108559],11426
Gmeb1,0.0536299152375301,-0.662471686149896,0.419,0.488,1,protein_coding,4,glucocorticoid modulatory element binding protein 1 [Source:MGI Symbol;Acc:MGI:2135604],56809
Prrc2a,0.0537245185512232,0.50428358673564,0.723,0.73,1,protein_coding,17,proline-rich coiled-coil 2A [Source:MGI Symbol;Acc:MGI:1915467],53761
Rpl11,0.0539220749688061,-0.415444531543384,0.993,0.987,1,protein_coding,4,ribosomal protein L11 [Source:MGI Symbol;Acc:MGI:1914275],67025
Abce1,0.0539453708329803,-0.29956622301968,0.696,0.708,1,protein_coding,8,"ATP-binding cassette, sub-family E member 1 [Source:MGI Symbol;Acc:MGI:1195458]",24015
Ppp4r3b,0.0540130019050885,-0.707577015689965,0.419,0.479,1,protein_coding,11,protein phosphatase 4 regulatory subunit 3B [Source:MGI Symbol;Acc:MGI:2144474],104570
Fem1b,0.0541384084850891,-0.892441727197326,0.534,0.602,1,protein_coding,9,fem 1 homolog b [Source:MGI Symbol;Acc:MGI:1335087],14155
Tmem176b,0.0544307282499997,0.645957013658785,0.601,0.58,1,protein_coding,6,transmembrane protein 176B [Source:MGI Symbol;Acc:MGI:1916348],65963
Rnft1,0.054475074927125,1.67557354293307,0.243,0.174,1,protein_coding,11,"ring finger protein, transmembrane 1 [Source:MGI Symbol;Acc:MGI:1924142]",76892
Bckdhb,0.0545846501819527,-1.0163711147276,0.236,0.319,1,protein_coding,9,"branched chain ketoacid dehydrogenase E1, beta polypeptide [Source:MGI Symbol;Acc:MGI:88137]",12040
Pdpn,0.0546397927663744,1.10133673907115,0.25,0.18,1,protein_coding,4,podoplanin [Source:MGI Symbol;Acc:MGI:103098],14726
Muc2,0.0547690824118537,-0.267615464253824,0.128,0.198,1,protein_coding,7,mucin 2 [Source:MGI Symbol;Acc:MGI:1339364],17831
Gm17068,0.0548588964187255,1.20523187017826,0.142,0.086,1,processed_pseudogene,19,predicted gene 17068 [Source:MGI Symbol;Acc:MGI:4937895],100158259
Sec24c,0.0549233024437482,0.423447475051944,0.642,0.668,1,protein_coding,14,"SEC24 homolog C, COPII coat complex component [Source:MGI Symbol;Acc:MGI:1919746]",218811
Gm6457,0.0549708427835908,1.21817092588576,0.162,0.105,1,processed_pseudogene,18,predicted pseudogene 6457 [Source:MGI Symbol;Acc:MGI:3648519],623867
Cux2,0.0550345254032711,0.834903451172563,0.277,0.204,1,protein_coding,5,cut-like homeobox 2 [Source:MGI Symbol;Acc:MGI:107321],13048
Dgki,0.0550458642418969,-0.646960565798606,0.405,0.492,1,protein_coding,6,"diacylglycerol kinase, iota [Source:MGI Symbol;Acc:MGI:2443430]",320127
Lrp8,0.0550901523178817,-0.728443284007997,0.365,0.451,1,protein_coding,4,"low density lipoprotein receptor-related protein 8, apolipoprotein e receptor [Source:MGI Symbol;Acc:MGI:1340044]",16975
Svbp,0.055096635779849,0.355325654416179,0.608,0.598,1,protein_coding,4,small vasohibin binding protein [Source:MGI Symbol;Acc:MGI:1916466],69216
Slc25a26,0.0551090057096457,-0.252426306267813,0.25,0.334,1,protein_coding,6,"solute carrier family 25 (mitochondrial carrier, phosphate carrier), member 26 [Source:MGI Symbol;Acc:MGI:1914832]",67582
U2surp,0.0551091055034347,-0.639223717525438,0.669,0.756,1,protein_coding,9,U2 snRNP-associated SURP domain containing [Source:MGI Symbol;Acc:MGI:1915208],67958
Slc17a6,0.0551186394835735,-0.395921196504405,0.818,0.879,1,protein_coding,7,"solute carrier family 17 (sodium-dependent inorganic phosphate cotransporter), member 6 [Source:MGI Symbol;Acc:MGI:2156052]",140919
Lmo1,0.0553965698318588,1.21173884978679,0.412,0.369,1,protein_coding,7,LIM domain only 1 [Source:MGI Symbol;Acc:MGI:102812],109594
Lmo4,0.0555186101170129,0.837080758530257,0.514,0.486,1,protein_coding,3,LIM domain only 4 [Source:MGI Symbol;Acc:MGI:109360],16911
Gm16374,0.0556184928631703,0.256385958128368,0.297,0.218,1,processed_pseudogene,15,predicted pseudogene 16374 [Source:MGI Symbol;Acc:MGI:3648759],100039214
Inpp5b,0.0558040634604774,-0.970342853329704,0.284,0.371,1,protein_coding,4,inositol polyphosphate-5-phosphatase B [Source:MGI Symbol;Acc:MGI:103257],16330
Lbhd1,0.05584108498469,-0.799633884993551,0.068,0.123,1,protein_coding,19,LBH domain containing 1 [Source:MGI Symbol;Acc:MGI:5516029],102308570
Klhl8,0.0559332287235611,-0.669427866095938,0.101,0.165,1,protein_coding,5,kelch-like 8 [Source:MGI Symbol;Acc:MGI:2179430],246293
Mrap2,0.0559358237639649,-0.760464308279582,0.135,0.209,1,protein_coding,9,melanocortin 2 receptor accessory protein 2 [Source:MGI Symbol;Acc:MGI:3609239],244958
Abi2,0.0559681882070595,-0.738525599378757,0.534,0.655,1,protein_coding,1,abl interactor 2 [Source:MGI Symbol;Acc:MGI:106913],329165
Ptpro,0.0560503597970203,-0.93653611877609,0.264,0.341,1,protein_coding,6,protein tyrosine phosphatase receptor type O [Source:MGI Symbol;Acc:MGI:1097152],19277
Hdhd2,0.0563697480494238,0.555161621804758,0.588,0.541,1,protein_coding,18,haloacid dehalogenase-like hydrolase domain containing 2 [Source:MGI Symbol;Acc:MGI:1924237],76987
Zfp420,0.0564364649808371,-1.39673098306909,0.081,0.141,1,protein_coding,7,zinc finger protein 420 [Source:MGI Symbol;Acc:MGI:2444666],233058
Slc25a36,0.0564889395051224,-0.351993777187293,0.615,0.712,1,protein_coding,9,"solute carrier family 25, member 36 [Source:MGI Symbol;Acc:MGI:1924909]",192287
Ptger2,0.056585321198463,-0.977892629018906,0.115,0.182,1,protein_coding,14,prostaglandin E receptor 2 (subtype EP2) [Source:MGI Symbol;Acc:MGI:97794],19217
Stat2,0.0565896761580012,-0.53273949781709,0.52,0.62,1,protein_coding,10,signal transducer and activator of transcription 2 [Source:MGI Symbol;Acc:MGI:103039],20847
Junos,0.0566706506609389,-0.717276686245123,0.122,0.193,1,lncRNA,4,"jun proto-oncogene, opposite strand [Source:MGI Symbol;Acc:MGI:2652837]",230451
5031439G07Rik,0.056749018265586,-0.441627569985479,0.453,0.574,1,protein_coding,15,RIKEN cDNA 5031439G07 gene [Source:MGI Symbol;Acc:MGI:2444899],223739
Smad1,0.0567949625398237,-0.74115040828711,0.52,0.596,1,protein_coding,8,SMAD family member 1 [Source:MGI Symbol;Acc:MGI:109452],17125
Dynlt1c,0.0569255289168677,-0.78269529752116,0.088,0.147,1,protein_coding,17,dynein light chain Tctex-type 1C [Source:MGI Symbol;Acc:MGI:3807476],100040563
Edrf1,0.0569668981429937,-1.56994978721267,0.257,0.336,1,protein_coding,7,erythroid differentiation regulatory factor 1 [Source:MGI Symbol;Acc:MGI:1919831],214764
Celf3,0.0571086657555531,1.07310172484294,0.284,0.224,1,protein_coding,3,"CUGBP, Elav-like family member 3 [Source:MGI Symbol;Acc:MGI:1926034]",78784
Rab33b,0.0571262480157933,-0.916358538778313,0.419,0.501,1,protein_coding,3,"RAB33B, member RAS oncogene family [Source:MGI Symbol;Acc:MGI:1330805]",19338
Prorsd1,0.0571320336932041,1.06575173911787,0.203,0.134,1,protein_coding,11,prolyl-tRNA synthetase domain containing 1 [Source:MGI Symbol;Acc:MGI:1915189],67939
Gnb4,0.0571709219302832,-0.257597074431676,0.635,0.725,1,protein_coding,3,"guanine nucleotide binding protein (G protein), beta 4 [Source:MGI Symbol;Acc:MGI:104581]",14696
Rnf144a,0.0572221503345135,-0.3943055756715,0.426,0.534,1,protein_coding,12,ring finger protein 144A [Source:MGI Symbol;Acc:MGI:1344401],108089
Gm12844,0.0572653054604266,-0.776620783111475,0.074,0.134,1,transcribed_processed_pseudogene,4,predicted gene 12844 [Source:MGI Symbol;Acc:MGI:3651053],433749
Rnf44,0.0572840621789328,0.692102114218176,0.642,0.651,1,protein_coding,13,ring finger protein 44 [Source:MGI Symbol;Acc:MGI:2145310],105239
Brd3os,0.0573119915441413,0.769679386472925,0.453,0.385,1,protein_coding,2,"bromodomain containing 3, opposite strand [Source:MGI Symbol;Acc:MGI:106557]",100504116
Rubcnl,0.0574320513578399,-1.78788460137236,0.095,0.152,1,protein_coding,14,RUN and cysteine rich domain containing beclin 1 interacting protein like [Source:MGI Symbol;Acc:MGI:2685590],271221
Dyrk3,0.0575279655442397,0.400824232170998,0.196,0.13,1,protein_coding,1,dual-specificity tyrosine phosphorylation regulated kinase 3 [Source:MGI Symbol;Acc:MGI:1330300],226419
Neurl4,0.0575697184046011,1.50844369435716,0.486,0.442,1,protein_coding,11,neuralized E3 ubiquitin protein ligase 4 [Source:MGI Symbol;Acc:MGI:1921092],216860
Adamts2,0.0576682300189365,2.03530686873595,0.101,0.057,1,protein_coding,11,ADAM metallopeptidase with thrombospondin type 1 motif 2 [Source:MGI Symbol;Acc:MGI:1347356],240913
Zc3h11a,0.0577032024876087,-1.47582722012703,0.162,0.226,1,protein_coding,1,zinc finger CCCH type containing 11A [Source:MGI Symbol;Acc:MGI:1917829],70579
Arl5c,0.0577120409674088,-0.966938571469691,0.378,0.484,1,protein_coding,11,ADP-ribosylation factor-like 5C [Source:MGI Symbol;Acc:MGI:3028577],217151
Slc11a2,0.0577305594478151,-0.56761167405052,0.439,0.543,1,protein_coding,15,"solute carrier family 11 (proton-coupled divalent metal ion transporters), member 2 [Source:MGI Symbol;Acc:MGI:1345279]",18174
Glyr1,0.0578150717117865,-0.406643918041953,0.649,0.782,1,protein_coding,16,glyoxylate reductase 1 homolog (Arabidopsis) [Source:MGI Symbol;Acc:MGI:1921272],74022
Ppp4r1,0.0578532259058667,-0.600946694714739,0.378,0.455,1,protein_coding,17,"protein phosphatase 4, regulatory subunit 1 [Source:MGI Symbol;Acc:MGI:1917601]",70351
Tcf20,0.0579943569578278,-0.542043892755751,0.649,0.738,1,protein_coding,15,transcription factor 20 [Source:MGI Symbol;Acc:MGI:108399],21411
Cpq,0.0580379442343739,0.695186303334248,0.277,0.209,1,protein_coding,15,carboxypeptidase Q [Source:MGI Symbol;Acc:MGI:1889205],54381
C1qtnf12,0.0580388691977995,0.612443339195353,0.439,0.387,1,protein_coding,4,C1q and tumor necrosis factor related 12 [Source:MGI Symbol;Acc:MGI:1914639],67389
Iglon5,0.0581432412827105,-1.01672383402426,0.061,0.116,1,protein_coding,7,IgLON family member 5 [Source:MGI Symbol;Acc:MGI:2686277],210094
Agtr1a,0.0582323499629617,-0.935615898399624,0.108,0.174,1,protein_coding,13,"angiotensin II receptor, type 1a [Source:MGI Symbol;Acc:MGI:87964]",11607
Polr3f,0.0582411400865711,-0.500442657506527,0.189,0.273,1,protein_coding,2,polymerase (RNA) III (DNA directed) polypeptide F [Source:MGI Symbol;Acc:MGI:1924086],70408
Lrrc58,0.0583849496909143,-0.597441045867194,0.791,0.82,1,protein_coding,16,leucine rich repeat containing 58 [Source:MGI Symbol;Acc:MGI:2443542],320184
Pafah1b1,0.0585174515170634,-0.266878512336722,0.885,0.916,1,protein_coding,11,"platelet-activating factor acetylhydrolase, isoform 1b, subunit 1 [Source:MGI Symbol;Acc:MGI:109520]",18472
Ctdsp2,0.0587549067170578,-0.605846522280718,0.257,0.345,1,protein_coding,10,CTD small phosphatase 2 [Source:MGI Symbol;Acc:MGI:1098748],52468
2900079G21Rik,0.0587980322377917,-1.98575474679188,0.088,0.145,1,lncRNA,9,RIKEN cDNA 2900079G21 gene [Source:MGI Symbol;Acc:MGI:1920268],620760
Cotl1,0.0588139205269513,1.34016145026437,0.182,0.123,1,protein_coding,8,coactosin like F-actin binding protein 1 [Source:MGI Symbol;Acc:MGI:1919292],72042
Pappa,0.0589764985187414,0.522138872837082,0.243,0.171,1,protein_coding,4,pregnancy-associated plasma protein A [Source:MGI Symbol;Acc:MGI:97479],18491
Htr1d,0.0591635244948194,1.162359179952,0.23,0.171,1,protein_coding,4,5-hydroxytryptamine (serotonin) receptor 1D [Source:MGI Symbol;Acc:MGI:96276],15552
Rpp25l,0.0591799501616746,0.621220492472036,0.446,0.385,1,protein_coding,4,ribonuclease P/MRP 25 subunit-like [Source:MGI Symbol;Acc:MGI:1917211],69961
Baz1b,0.059180918466543,-0.299375887011386,0.399,0.505,1,protein_coding,5,"bromodomain adjacent to zinc finger domain, 1B [Source:MGI Symbol;Acc:MGI:1353499]",22385
Sez6,0.0592599818103552,0.743994851429389,0.399,0.33,1,protein_coding,11,seizure related gene 6 [Source:MGI Symbol;Acc:MGI:104745],20370
Tmem8b,0.0592773763911551,0.44639845360977,0.5,0.418,1,protein_coding,4,transmembrane protein 8B [Source:MGI Symbol;Acc:MGI:2441680],242409
Enoph1,0.0593594081662674,0.787264738671082,0.568,0.536,1,protein_coding,5,enolase-phosphatase 1 [Source:MGI Symbol;Acc:MGI:1915120],67870
Htatsf1,0.059444408246633,-0.520153583984534,0.608,0.673,1,protein_coding,X,HIV TAT specific factor 1 [Source:MGI Symbol;Acc:MGI:1919709],72459
Abcf1,0.0594484903352448,-0.416012878117173,0.743,0.84,1,protein_coding,17,"ATP-binding cassette, sub-family F member 1 [Source:MGI Symbol;Acc:MGI:1351658]",224742
Ubn2,0.059449563778709,-0.607976857568212,0.405,0.508,1,protein_coding,6,ubinuclein 2 [Source:MGI Symbol;Acc:MGI:2444236],320538
Xiap,0.0595196092812457,-0.444760443857806,0.507,0.591,1,protein_coding,X,X-linked inhibitor of apoptosis [Source:MGI Symbol;Acc:MGI:107572],11798
Oas1a,0.0595375107276239,-2.21262064470763,0.068,0.119,1,protein_coding,5,2'-5' oligoadenylate synthetase 1A [Source:MGI Symbol;Acc:MGI:2180860],246730
Camkk1,0.0595993052268091,-0.551226339860431,0.365,0.451,1,protein_coding,11,"calcium/calmodulin-dependent protein kinase kinase 1, alpha [Source:MGI Symbol;Acc:MGI:1891766]",55984
Idnk,0.059720267427951,-0.346830726369297,0.642,0.789,1,protein_coding,13,idnK gluconokinase homolog (E. coli) [Source:MGI Symbol;Acc:MGI:1922981],75731
Enah,0.0599682654068843,-0.484650505308192,0.669,0.719,1,protein_coding,1,ENAH actin regulator [Source:MGI Symbol;Acc:MGI:108360],13800
Gnl2,0.0601191473111934,-0.411294811621636,0.601,0.695,1,protein_coding,4,guanine nucleotide binding protein nucleolar 2 [Source:MGI Symbol;Acc:MGI:2385207],230737
Gpr173,0.0601416416866722,0.75207635694946,0.345,0.284,1,protein_coding,X,G-protein coupled receptor 173 [Source:MGI Symbol;Acc:MGI:1918021],70771
2310058D17Rik,0.060218299235852,-1.14752331239294,0.128,0.198,1,lncRNA,11,RIKEN cDNA 2310058D17 gene [Source:MGI Symbol;Acc:MGI:1922944],75694
Uggt1,0.060306215637803,-0.672786665086223,0.493,0.591,1,protein_coding,1,UDP-glucose glycoprotein glucosyltransferase 1 [Source:MGI Symbol;Acc:MGI:2443162],320011
Zfp386,0.0604009280303757,-0.769370941696365,0.331,0.404,1,protein_coding,12,zinc finger protein 386 (Kruppel-like) [Source:MGI Symbol;Acc:MGI:1930708],56220
Brd4,0.0604839248057019,0.614492736990719,0.777,0.811,1,protein_coding,17,bromodomain containing 4 [Source:MGI Symbol;Acc:MGI:1888520],57261
Gm4735,0.0605044786215804,-0.789606424705956,0.209,0.279,1,transcribed_processed_pseudogene,2,predicted gene 4735 [Source:MGI Symbol;Acc:MGI:3645521],103324
Tfr2,0.0605208498656977,-0.396604449107287,0.074,0.134,1,protein_coding,5,transferrin receptor 2 [Source:MGI Symbol;Acc:MGI:1354956],50765
Api5,0.0605833078792919,-0.52239790084312,0.601,0.688,1,protein_coding,2,apoptosis inhibitor 5 [Source:MGI Symbol;Acc:MGI:1888993],11800
Tssc4,0.0605889146145622,0.687262383052337,0.514,0.492,1,protein_coding,7,tumor-suppressing subchromosomal transferable fragment 4 [Source:MGI Symbol;Acc:MGI:1861712],56844
Bltp3b,0.0607726362469225,-0.452399810622078,0.723,0.767,1,protein_coding,10,bridge-like lipid transfer protein family member 3B [Source:MGI Symbol;Acc:MGI:2442888],75089
Prdm2,0.0608635660150913,-0.520946143479174,0.473,0.578,1,protein_coding,4,"PR domain containing 2, with ZNF domain [Source:MGI Symbol;Acc:MGI:107628]",110593
C78859,0.060878122557874,-1.21254828600539,0.25,0.332,1,lncRNA,8,expressed sequence C78859 [Source:MGI Symbol;Acc:MGI:2142856],97455
Gm26631,0.0609325424598254,-0.935968842227416,0.074,0.13,1,lncRNA,9,"predicted gene, 26631 [Source:MGI Symbol;Acc:MGI:5477125]",102634742
Slc7a6os,0.0610298399514701,-0.655940425124418,0.324,0.411,1,protein_coding,8,"solute carrier family 7, member 6 opposite strand [Source:MGI Symbol;Acc:MGI:1916951]",66432
Pxk,0.0610643525816199,-0.48192850991281,0.446,0.549,1,protein_coding,14,PX domain containing serine/threonine kinase [Source:MGI Symbol;Acc:MGI:1289230],218699
Plekhg2,0.0611343670303975,-1.73753576175885,0.074,0.132,1,protein_coding,7,"pleckstrin homology domain containing, family G (with RhoGef domain) member 2 [Source:MGI Symbol;Acc:MGI:2141874]",101497
Gm5560,0.0611409963430023,0.357234963623315,0.169,0.11,1,processed_pseudogene,5,predicted pseudogene 5560 [Source:MGI Symbol;Acc:MGI:3647980],433923
Gm14549,0.0611643977871072,-0.344626829586975,0.054,0.108,1,lncRNA,X,predicted gene 14549 [Source:MGI Symbol;Acc:MGI:3705175],NA
Grik1,0.0611737681258783,-0.595576348956152,0.304,0.391,1,protein_coding,16,"glutamate receptor, ionotropic, kainate 1 [Source:MGI Symbol;Acc:MGI:95814]",14805
C1galt1c1,0.0612954172003698,0.361786122943256,0.561,0.484,1,protein_coding,X,C1GALT1-specific chaperone 1 [Source:MGI Symbol;Acc:MGI:1913493],59048
Gbp3,0.0613380896113187,-1.79180589486653,0.189,0.259,1,protein_coding,3,guanylate binding protein 3 [Source:MGI Symbol;Acc:MGI:1926263],55932
N4bp1,0.0615235327643778,-0.48789406989814,0.399,0.499,1,protein_coding,8,NEDD4 binding protein 1 [Source:MGI Symbol;Acc:MGI:2136825],80750
Snx15,0.0616005002489967,0.611235903030793,0.649,0.648,1,protein_coding,19,sorting nexin 15 [Source:MGI Symbol;Acc:MGI:1916274],69024
Ptpmt1,0.0616301284950697,1.01647860749287,0.52,0.516,1,protein_coding,2,"protein tyrosine phosphatase, mitochondrial 1 [Source:MGI Symbol;Acc:MGI:1913711]",66461
Cdh1,0.0617051007636039,-0.666629777258635,0.257,0.338,1,protein_coding,8,cadherin 1 [Source:MGI Symbol;Acc:MGI:88354],12550
Fyttd1,0.0617897249305525,-0.505964690713982,0.696,0.769,1,protein_coding,16,forty-two-three domain containing 1 [Source:MGI Symbol;Acc:MGI:1917955],69823
Mtor,0.0618801098965781,-0.708794287491059,0.534,0.629,1,protein_coding,4,mechanistic target of rapamycin kinase [Source:MGI Symbol;Acc:MGI:1928394],56717
Lxn,0.0619297144056054,0.504582485152518,0.811,0.813,1,protein_coding,3,latexin [Source:MGI Symbol;Acc:MGI:107633],17035
Rpl32l,0.06193211060459,-0.721421980251684,0.135,0.204,1,transcribed_processed_pseudogene,10,ribosomal protein L32-like [Source:MGI Symbol;Acc:MGI:3644747],621697
Msh5,0.0619992454521055,-1.10121389268655,0.155,0.224,1,protein_coding,17,mutS homolog 5 [Source:MGI Symbol;Acc:MGI:1329021],15482
Ago4,0.0620119063233548,0.322588820816424,0.122,0.073,1,protein_coding,4,argonaute RISC catalytic subunit 4 [Source:MGI Symbol;Acc:MGI:1924100],76850
Lhfpl4,0.0620655074811646,-0.303681823993879,0.716,0.826,1,protein_coding,6,lipoma HMGIC fusion partner-like protein 4 [Source:MGI Symbol;Acc:MGI:3057108],269788
Riok3,0.0623706519712268,-0.526904950168684,0.716,0.763,1,protein_coding,18,RIO kinase 3 [Source:MGI Symbol;Acc:MGI:1914128],66878
Zfp46,0.062374630919328,-0.683739825551291,0.257,0.356,1,protein_coding,4,zinc finger protein 46 [Source:MGI Symbol;Acc:MGI:99192],22704
Rian,0.0623761024347868,0.450988693247975,0.838,0.853,1,lncRNA,12,RNA imprinted and accumulated in nucleus [Source:MGI Symbol;Acc:MGI:1922995],75745
Tbl1xr1,0.0624256569408762,-0.525943275484884,0.48,0.567,1,protein_coding,3,transducin (beta)-like 1X-linked receptor 1 [Source:MGI Symbol;Acc:MGI:2441730],81004
Brox,0.0624655011259097,-0.734823429382041,0.622,0.684,1,protein_coding,1,BRO1 domain and CAAX motif containing [Source:MGI Symbol;Acc:MGI:1918928],71678
Fmnl2,0.0625331364057389,-1.03688426505711,0.405,0.479,1,protein_coding,2,formin-like 2 [Source:MGI Symbol;Acc:MGI:1918659],71409
Gtf2f1,0.0625922232429276,-0.399966458954593,0.696,0.791,1,protein_coding,17,"general transcription factor IIF, polypeptide 1 [Source:MGI Symbol;Acc:MGI:1923848]",98053
Lgalsl,0.0626260058303123,-1.50721340387568,0.372,0.462,1,protein_coding,11,galectin like [Source:MGI Symbol;Acc:MGI:1916114],216551
Miat,0.0626606936869203,-0.563949251130476,0.291,0.38,1,lncRNA,5,myocardial infarction associated transcript (non-protein coding) [Source:MGI Symbol;Acc:MGI:2444886],330166
Tmem9,0.0628594626026995,0.50544673847821,0.689,0.708,1,protein_coding,1,transmembrane protein 9 [Source:MGI Symbol;Acc:MGI:1913491],66241
Scd1,0.0628876294599689,-0.3867068795543,0.689,0.802,1,protein_coding,19,stearoyl-Coenzyme A desaturase 1 [Source:MGI Symbol;Acc:MGI:98239],20249
Xylt2,0.063277745107761,-0.829964162322097,0.135,0.2,1,protein_coding,11,xylosyltransferase II [Source:MGI Symbol;Acc:MGI:2444797],217119
Lin52,0.0633484695668387,0.952056466545194,0.27,0.202,1,protein_coding,12,lin-52 DREAM MuvB core complex component [Source:MGI Symbol;Acc:MGI:3045391],217708
Zfp772,0.0633858329634698,-1.15265778862745,0.169,0.244,1,protein_coding,7,zinc finger protein 772 [Source:MGI Symbol;Acc:MGI:2385265],232855
Bpnt2,0.0633864727985482,0.309916335875637,0.541,0.479,1,protein_coding,4,"3'(2'), 5'-bisphosphate nucleotidase 2 [Source:MGI Symbol;Acc:MGI:1915720]",242291
Fam168b,0.0635728791961811,-0.600424014390591,0.595,0.675,1,protein_coding,1,"family with sequence similarity 168, member B [Source:MGI Symbol;Acc:MGI:2448487]",214469
Atp1a3,0.0636201557191435,-0.390054291085116,0.784,0.851,1,protein_coding,7,"ATPase, Na+/K+ transporting, alpha 3 polypeptide [Source:MGI Symbol;Acc:MGI:88107]",232975
Zfp592,0.0636823024641765,-0.7299762458154,0.378,0.477,1,protein_coding,7,zinc finger protein 592 [Source:MGI Symbol;Acc:MGI:2443541],233410
Kcnk12,0.0637341130855549,0.301501615463075,0.23,0.16,1,protein_coding,17,"potassium channel, subfamily K, member 12 [Source:MGI Symbol;Acc:MGI:2684043]",210741
Bzw2,0.0638691525586162,-0.523217510864429,0.473,0.532,1,protein_coding,12,basic leucine zipper and W2 domains 2 [Source:MGI Symbol;Acc:MGI:1914162],66912
Rubcn,0.0640426973187005,-0.674865879543709,0.534,0.644,1,protein_coding,16,"RUN domain and cysteine-rich domain containing, Beclin 1-interacting protein [Source:MGI Symbol;Acc:MGI:1915160]",100502698
Aldh9a1,0.0641653941687373,-0.307458607291124,0.446,0.532,1,protein_coding,1,"aldehyde dehydrogenase 9, subfamily A1 [Source:MGI Symbol;Acc:MGI:1861622]",56752
Nhlrc3,0.0641796082172156,-1.2168905127617,0.081,0.138,1,protein_coding,3,NHL repeat containing 3 [Source:MGI Symbol;Acc:MGI:2444520],212114
Lclat1,0.0643333418577567,-0.769263880498304,0.459,0.536,1,protein_coding,17,lysocardiolipin acyltransferase 1 [Source:MGI Symbol;Acc:MGI:2684937],225010
A330023F24Rik,0.0643735775702885,-1.19564756610392,0.095,0.158,1,lncRNA,1,RIKEN cDNA A330023F24 gene [Source:MGI Symbol;Acc:MGI:2443958],320977
Fkbp3,0.064422377586281,0.290377526861412,0.885,0.93,1,protein_coding,12,FK506 binding protein 3 [Source:MGI Symbol;Acc:MGI:1353460],30795
Cct4,0.0644393427403059,-0.254037114720244,0.845,0.895,1,protein_coding,11,chaperonin containing TCP1 subunit 4 [Source:MGI Symbol;Acc:MGI:104689],12464
Gm49376,0.0645585991317484,-0.503113046048174,0.155,0.22,1,unprocessed_pseudogene,12,"predicted gene, 49376 [Source:MGI Symbol;Acc:MGI:6121596]",NA
Grhpr,0.0646077468382511,-1.0897638969221,0.122,0.189,1,protein_coding,4,glyoxylate reductase/hydroxypyruvate reductase [Source:MGI Symbol;Acc:MGI:1923488],76238
Adcyap1,0.0646273567307096,0.406967868042381,0.622,0.549,1,protein_coding,17,adenylate cyclase activating polypeptide 1 [Source:MGI Symbol;Acc:MGI:105094],11516
Zc3h7b,0.0647478972909891,0.695137290239606,0.534,0.488,1,protein_coding,15,zinc finger CCCH type containing 7B [Source:MGI Symbol;Acc:MGI:1328310],20286
Ebag9,0.0648251298478578,1.10288939605158,0.378,0.305,1,protein_coding,15,estrogen receptor-binding fragment-associated gene 9 [Source:MGI Symbol;Acc:MGI:1859920],55960
Mfsd5,0.0648354146072594,0.638427339803076,0.574,0.552,1,protein_coding,15,major facilitator superfamily domain containing 5 [Source:MGI Symbol;Acc:MGI:2145901],106073
Ptprt,0.0650162909029879,-0.767483642203091,0.311,0.385,1,protein_coding,2,protein tyrosine phosphatase receptor type T [Source:MGI Symbol;Acc:MGI:1321152],19281
Pcolce2,0.0650217550682343,-0.699475139360476,0.466,0.545,1,protein_coding,9,procollagen C-endopeptidase enhancer 2 [Source:MGI Symbol;Acc:MGI:1923727],76477
Ggta1,0.065079759277487,-0.875471470478331,0.196,0.266,1,protein_coding,2,"glycoprotein galactosyltransferase alpha 1, 3 [Source:MGI Symbol;Acc:MGI:95704]",14594
Timm17b,0.0650830088782821,0.425972149805889,0.628,0.609,1,protein_coding,X,translocase of inner mitochondrial membrane 17b [Source:MGI Symbol;Acc:MGI:1343176],21855
Jpt2,0.0652041527896375,0.950054012661955,0.365,0.299,1,protein_coding,17,Jupiter microtubule associated homolog 2 [Source:MGI Symbol;Acc:MGI:1196260],52009
Hook3,0.065227451912912,-0.67282844835364,0.426,0.505,1,protein_coding,8,hook microtubule tethering protein 3 [Source:MGI Symbol;Acc:MGI:2443554],320191
Lix1,0.0653699277795339,-0.310675180377592,0.824,0.881,1,protein_coding,17,limb and CNS expressed 1 [Source:MGI Symbol;Acc:MGI:1913893],66643
Bcl6,0.0654310280230042,-0.351080425786146,0.405,0.514,1,protein_coding,16,B cell leukemia/lymphoma 6 [Source:MGI Symbol;Acc:MGI:107187],12053
Cenpl,0.0654316563742393,-0.762594486732006,0.236,0.319,1,protein_coding,1,centromere protein L [Source:MGI Symbol;Acc:MGI:1917704],70454
Rnf150,0.0654732843343436,-0.275467618682652,0.304,0.407,1,protein_coding,8,ring finger protein 150 [Source:MGI Symbol;Acc:MGI:2443860],330812
Stac2,0.0656388924527869,1.37816291052387,0.412,0.367,1,protein_coding,11,SH3 and cysteine rich domain 2 [Source:MGI Symbol;Acc:MGI:2144518],217154
Ing5,0.0657219076598357,0.646350022927204,0.176,0.251,1,protein_coding,1,"inhibitor of growth family, member 5 [Source:MGI Symbol;Acc:MGI:1922816]",66262
Ano3,0.0659310103572316,-0.487783982084905,0.628,0.692,1,protein_coding,2,anoctamin 3 [Source:MGI Symbol;Acc:MGI:3613666],228432
Tmod2,0.0659695319279651,-0.321558448180689,0.878,0.93,1,protein_coding,9,tropomodulin 2 [Source:MGI Symbol;Acc:MGI:1355335],50876
Ankrd27,0.0660074745732871,-0.990015800555495,0.385,0.457,1,protein_coding,7,ankyrin repeat domain 27 [Source:MGI Symbol;Acc:MGI:2444103],245886
Riok1,0.0661772564971126,-0.866890424937588,0.338,0.42,1,protein_coding,13,RIO kinase 1 [Source:MGI Symbol;Acc:MGI:1918590],71340
Zfp938,0.0664264341501727,0.67926388399434,0.662,0.611,1,protein_coding,10,zinc finger protein 938 [Source:MGI Symbol;Acc:MGI:3621440],237411
Ice1,0.0664883292680022,-0.899626890444083,0.358,0.446,1,protein_coding,13,interactor of little elongation complex ELL subunit 1 [Source:MGI Symbol;Acc:MGI:2385865],218333
Tmem216,0.0665300993035135,0.525719636159539,0.189,0.127,1,protein_coding,19,transmembrane protein 216 [Source:MGI Symbol;Acc:MGI:1920020],68642
Ddr2,0.0665720356197084,-0.318995811994981,0.23,0.31,1,protein_coding,1,"discoidin domain receptor family, member 2 [Source:MGI Symbol;Acc:MGI:1345277]",18214
Rusc2,0.0666268367306256,0.35163972678227,0.75,0.8,1,protein_coding,4,RUN and SH3 domain containing 2 [Source:MGI Symbol;Acc:MGI:2140371],100213
Gm14165,0.0666530377329021,-0.93318215851883,0.243,0.312,1,transcribed_processed_pseudogene,2,predicted gene 14165 [Source:MGI Symbol;Acc:MGI:3650537],628060
Sdhc,0.0667211412092995,0.368895115266031,0.723,0.747,1,protein_coding,1,"succinate dehydrogenase complex, subunit C, integral membrane protein [Source:MGI Symbol;Acc:MGI:1913302]",66052
Psmd9,0.0667624746378777,0.565029701232038,0.642,0.633,1,protein_coding,5,"proteasome (prosome, macropain) 26S subunit, non-ATPase, 9 [Source:MGI Symbol;Acc:MGI:1914401]",67151
Gm2383,0.0667809780942067,0.513354165540597,0.399,0.33,1,processed_pseudogene,1,predicted gene 2383 [Source:MGI Symbol;Acc:MGI:3780551],100039709
Zfp444,0.0668775738382062,0.385389409246764,0.568,0.514,1,protein_coding,7,zinc finger protein 444 [Source:MGI Symbol;Acc:MGI:1923365],72667
Gdpgp1,0.0669529561502712,0.472320345725339,0.297,0.222,1,protein_coding,7,GDP-D-glucose phosphorylase 1 [Source:MGI Symbol;Acc:MGI:2443429],269952
Hspa1a,0.0670934431357654,-0.529914304536468,0.459,0.365,1,protein_coding,17,heat shock protein 1A [Source:MGI Symbol;Acc:MGI:96244],193740
Prnp,0.067130058277375,0.464123605663331,0.824,0.873,1,protein_coding,2,prion protein [Source:MGI Symbol;Acc:MGI:97769],19122
Rcor2,0.0672649392467034,1.13840036170006,0.149,0.099,1,protein_coding,19,REST corepressor 2 [Source:MGI Symbol;Acc:MGI:1859854],104383
Senp6,0.0673159138331225,-0.657940266513213,0.514,0.58,1,protein_coding,9,SUMO/sentrin specific peptidase 6 [Source:MGI Symbol;Acc:MGI:1922075],215351
Zbtb7a,0.0673591517248575,0.391494900176603,0.784,0.813,1,protein_coding,10,zinc finger and BTB domain containing 7a [Source:MGI Symbol;Acc:MGI:1335091],16969
2610027K06Rik,0.0673970521581759,0.728975628899609,0.182,0.13,1,lncRNA,11,RIKEN cDNA 2610027K06 gene [Source:MGI Symbol;Acc:MGI:1917159],69909
Gm2102,0.067492555462043,1.33581597998841,0.223,0.165,1,processed_pseudogene,1,predicted gene 2102 [Source:MGI Symbol;Acc:MGI:3780270],100039210
Elmo1,0.0676053745055695,-0.50221019125086,0.399,0.508,1,protein_coding,13,engulfment and cell motility 1 [Source:MGI Symbol;Acc:MGI:2153044],140580
2410018L13Rik,0.0676289048568792,0.674512414241096,0.182,0.119,1,lncRNA,12,RIKEN cDNA 2410018L13 gene [Source:MGI Symbol;Acc:MGI:1916982],69732
Hoxb7,0.0676495579213451,0.587678868855407,0.297,0.231,1,protein_coding,11,homeobox B7 [Source:MGI Symbol;Acc:MGI:96188],15415
Actmap,0.0677600584735284,1.38356911143678,0.372,0.31,1,protein_coding,7,actin maturation protease [Source:MGI Symbol;Acc:MGI:3041247],414069
Ier5l,0.0677867724684112,-0.666034815699532,0.101,0.163,1,protein_coding,2,immediate early response 5-like [Source:MGI Symbol;Acc:MGI:1919750],72500
Tpst1,0.0678158022353167,-0.715538793058613,0.392,0.481,1,protein_coding,5,protein-tyrosine sulfotransferase 1 [Source:MGI Symbol;Acc:MGI:1298231],22021
Cltc,0.0679162436333397,-0.331968288412487,0.892,0.927,1,protein_coding,11,clathrin heavy chain [Source:MGI Symbol;Acc:MGI:2388633],67300
Cdc42ep1,0.0679295901501331,1.35000339439224,0.135,0.086,1,protein_coding,15,CDC42 effector protein 1 [Source:MGI Symbol;Acc:MGI:1929763],104445
Slc25a51,0.0679616366412953,-0.298546096780735,0.662,0.767,1,protein_coding,4,"solute carrier family 25, member 51 [Source:MGI Symbol;Acc:MGI:2684984]",230125
Det1,0.0681258375125422,-0.712885980853508,0.074,0.13,1,protein_coding,7,DET1 partner of COP1 E3 ubiquitin ligase [Source:MGI Symbol;Acc:MGI:1923625],76375
Cdc123,0.0681415378728565,0.291531854397097,0.77,0.813,1,protein_coding,2,cell division cycle 123 [Source:MGI Symbol;Acc:MGI:2138811],98828
Ago1,0.0682237826973313,0.929686026148763,0.25,0.178,1,protein_coding,4,argonaute RISC catalytic subunit 1 [Source:MGI Symbol;Acc:MGI:2446630],236511
Ppp1r3d,0.0682725944752236,-1.16008882022248,0.095,0.158,1,protein_coding,2,"protein phosphatase 1, regulatory subunit 3D [Source:MGI Symbol;Acc:MGI:1917664]",228966
Fbxl9,0.0682884541181649,2.83268859998495,0.128,0.081,1,protein_coding,8,F-box and leucine-rich repeat protein 9 [Source:MGI Symbol;Acc:MGI:2443262],234684
Csnk1e,0.0683258087249181,-0.870195906151726,0.588,0.655,1,protein_coding,15,"casein kinase 1, epsilon [Source:MGI Symbol;Acc:MGI:1351660]",27373
Gm5787,0.0683535621876365,1.55315517359857,0.128,0.079,1,processed_pseudogene,8,predicted gene 5787 [Source:MGI Symbol;Acc:MGI:3811197],544878
Tbc1d7,0.0685474755342176,0.507992979706745,0.682,0.644,1,protein_coding,13,"TBC1 domain family, member 7 [Source:MGI Symbol;Acc:MGI:1914296]",67046
Gm6283,0.0685544583728291,0.459804697263863,0.101,0.057,1,processed_pseudogene,10,predicted gene 6283 [Source:MGI Symbol;Acc:MGI:3648260],102638184
Tbc1d32,0.0688069247777954,-0.748579772817746,0.223,0.305,1,protein_coding,10,"TBC1 domain family, member 32 [Source:MGI Symbol;Acc:MGI:2442827]",544696
Gm8927,0.068941701760983,0.36088274063846,0.182,0.121,1,processed_pseudogene,6,predicted gene 8927 [Source:MGI Symbol;Acc:MGI:3643156],668018
Zfp13,0.0690685586178622,0.357414951776613,0.108,0.169,1,protein_coding,17,zinc finger protein 13 [Source:MGI Symbol;Acc:MGI:99159],22654
Zfyve9,0.0691657341263797,-0.487408586732544,0.392,0.488,1,protein_coding,4,"zinc finger, FYVE domain containing 9 [Source:MGI Symbol;Acc:MGI:2652838]",230597
Erich1,0.0691682038788826,0.304220017821621,0.493,0.422,1,protein_coding,8,glutamate rich 1 [Source:MGI Symbol;Acc:MGI:3588201],234086
Sdc1,0.0692608366161502,-0.501401789321978,0.486,0.556,1,protein_coding,12,syndecan 1 [Source:MGI Symbol;Acc:MGI:1349162],20969
Afg2a,0.0693851072262282,-0.896880451186322,0.331,0.407,1,protein_coding,3,AFG2 AAA ATPase homolog A [Source:MGI Symbol;Acc:MGI:1927170],57815
Cttnbp2nl,0.0694569310309734,-1.38547679192937,0.351,0.431,1,protein_coding,3,CTTNBP2 N-terminal like [Source:MGI Symbol;Acc:MGI:1933137],80281
Fbxo21,0.0694817596648698,-0.458947730597581,0.5,0.602,1,protein_coding,5,F-box protein 21 [Source:MGI Symbol;Acc:MGI:1924223],231670
Memo1,0.069504672497869,0.729464023366235,0.615,0.589,1,protein_coding,17,mediator of cell motility 1 [Source:MGI Symbol;Acc:MGI:1924140],76890
9430091E24Rik,0.0697480254714272,0.654216701380446,0.061,0.114,1,lncRNA,8,RIKEN cDNA 9430091E24 gene [Source:MGI Symbol;Acc:MGI:1924618],434350
Ilrun,0.0697793069587734,-0.485913691934393,0.635,0.749,1,protein_coding,17,inflammation and lipid regulator with UBA-like and NBR1-like domains [Source:MGI Symbol;Acc:MGI:106281],224647
Soga3,0.0698159136033749,-0.295157612963813,0.838,0.895,1,NA,NA,NA,67412
3110009E18Rik,0.0698353069342063,0.58800900573451,0.182,0.121,1,protein_coding,1,RIKEN cDNA 3110009E18 gene [Source:MGI Symbol;Acc:MGI:1920353],73103
Kansl1l,0.0698365577758331,0.970015408484234,0.074,0.132,1,protein_coding,1,KAT8 regulatory NSL complex subunit 1-like [Source:MGI Symbol;Acc:MGI:1915941],68691
Xylb,0.0698730288398754,-1.12012713010937,0.095,0.154,1,protein_coding,9,xylulokinase homolog (H. influenzae) [Source:MGI Symbol;Acc:MGI:2142985],102448
Pole3,0.0698908280180753,-0.655383139250386,0.399,0.492,1,protein_coding,4,"polymerase (DNA directed), epsilon 3 (p17 subunit) [Source:MGI Symbol;Acc:MGI:1933378]",59001
B3galt4,0.0698989859810505,-1.45800625092944,0.068,0.119,1,protein_coding,17,"UDP-Gal:betaGlcNAc beta 1,3-galactosyltransferase, polypeptide 4 [Source:MGI Symbol;Acc:MGI:1859517]",54218
Armc1,0.0699966473798368,-0.462270374661476,0.642,0.73,1,protein_coding,3,armadillo repeat containing 1 [Source:MGI Symbol;Acc:MGI:1921502],74252
Thoc6,0.0700143961233449,0.623657304573876,0.466,0.415,1,protein_coding,17,THO complex 6 [Source:MGI Symbol;Acc:MGI:2677480],386612
Tfb2m,0.0700798243574696,-0.721576007374115,0.358,0.431,1,protein_coding,1,"transcription factor B2, mitochondrial [Source:MGI Symbol;Acc:MGI:107937]",15278
Tube1,0.0702930083361834,-0.737493324469986,0.068,0.123,1,protein_coding,10,"tubulin, epsilon 1 [Source:MGI Symbol;Acc:MGI:1919174]",71924
Dot1l,0.0703304241583746,-0.37089597316813,0.264,0.36,1,protein_coding,10,DOT1 like histone lysine methyltransferase [Source:MGI Symbol;Acc:MGI:2143886],208266
Gm6781,0.0704216702732505,-0.610343558684307,0.203,0.277,1,processed_pseudogene,14,predicted gene 6781 [Source:MGI Symbol;Acc:MGI:3644510],627717
Enpp2,0.0704228303567525,0.922338488474986,0.128,0.2,1,protein_coding,15,ectonucleotide pyrophosphatase/phosphodiesterase 2 [Source:MGI Symbol;Acc:MGI:1321390],18606
Lrrtm2,0.0705453049115604,-0.314989739304552,0.392,0.484,1,protein_coding,18,leucine rich repeat transmembrane neuronal 2 [Source:MGI Symbol;Acc:MGI:2389174],107065
3010001F23Rik,0.070581469701136,-1.84884480257753,0.068,0.119,1,lncRNA,X,RIKEN cDNA 3010001F23 gene [Source:MGI Symbol;Acc:MGI:1922943],75693
Rack1,0.070611102002389,0.302430970158337,0.851,0.908,1,protein_coding,11,receptor for activated C kinase 1 [Source:MGI Symbol;Acc:MGI:101849],14694
Ercc6,0.0707226931491938,-0.537527440231009,0.128,0.2,1,protein_coding,14,"excision repair cross-complementing rodent repair deficiency, complementation group 6 [Source:MGI Symbol;Acc:MGI:1100494]",319955
Trpc3,0.0708810899952426,-1.5302436375928,0.216,0.279,1,protein_coding,3,"transient receptor potential cation channel, subfamily C, member 3 [Source:MGI Symbol;Acc:MGI:109526]",22065
Supt5,0.0709940231547136,0.308706172182692,0.878,0.89,1,protein_coding,7,"suppressor of Ty 5, DSIF elongation factor subunit [Source:MGI Symbol;Acc:MGI:1202400]",20924
Senp1,0.071157686538914,-1.1578446845639,0.108,0.174,1,protein_coding,15,SUMO1/sentrin specific peptidase 1 [Source:MGI Symbol;Acc:MGI:2445054],223870
Per1,0.0712357095574558,-0.72432648482199,0.392,0.47,1,protein_coding,11,period circadian clock 1 [Source:MGI Symbol;Acc:MGI:1098283],18626
Cab39l,0.0712889708737657,-0.62820151733697,0.723,0.78,1,protein_coding,14,calcium binding protein 39-like [Source:MGI Symbol;Acc:MGI:1914081],69008
Gm43362,0.0713947576102262,-1.46899796863998,0.068,0.119,1,TEC,3,predicted gene 43362 [Source:MGI Symbol;Acc:MGI:5663499],NA
Mthfr,0.0714165160184481,-0.808573929346765,0.378,0.451,1,protein_coding,4,methylenetetrahydrofolate reductase [Source:MGI Symbol;Acc:MGI:106639],17769
Tlk1,0.0714425452172193,-0.596366655051788,0.52,0.591,1,protein_coding,2,tousled-like kinase 1 [Source:MGI Symbol;Acc:MGI:2441683],228012
Cdc14b,0.0715009398035371,-0.693839220970954,0.284,0.387,1,protein_coding,13,CDC14 cell division cycle 14B [Source:MGI Symbol;Acc:MGI:2441808],218294
Zfp397,0.0715086249891981,-1.15253732601582,0.318,0.393,1,protein_coding,18,zinc finger protein 397 [Source:MGI Symbol;Acc:MGI:1916506],69256
Fer,0.0715996484984223,-0.563487905164773,0.439,0.534,1,protein_coding,17,FER tyrosine kinase [Source:MGI Symbol;Acc:MGI:105917],14158
Smn1,0.0717090681524421,0.273208663994272,0.372,0.301,1,protein_coding,13,survival motor neuron 1 [Source:MGI Symbol;Acc:MGI:109257],20595
Trim46,0.071759837966268,-0.496585169528957,0.473,0.543,1,protein_coding,3,tripartite motif-containing 46 [Source:MGI Symbol;Acc:MGI:2673000],360213
Mppe1,0.0717680927105332,1.16211165380845,0.399,0.334,1,protein_coding,18,metallophosphoesterase 1 [Source:MGI Symbol;Acc:MGI:2661311],225651
Med6,0.0718453802839372,-0.415389241714182,0.48,0.567,1,protein_coding,12,mediator complex subunit 6 [Source:MGI Symbol;Acc:MGI:1917042],69792
Flna,0.0720441971340055,-1.00231820356397,0.324,0.398,1,protein_coding,X,"filamin, alpha [Source:MGI Symbol;Acc:MGI:95556]",192176
Odc1,0.0721408606620308,-0.286414964797011,0.534,0.626,1,protein_coding,12,"ornithine decarboxylase, structural 1 [Source:MGI Symbol;Acc:MGI:97402]",18263
Tbc1d31,0.0722919789871317,-2.13003086321071,0.088,0.145,1,protein_coding,15,"TBC1 domain family, member 31 [Source:MGI Symbol;Acc:MGI:2684931]",210544
Nos3,0.0723977815514585,1.02993769603011,0.236,0.174,1,protein_coding,5,"nitric oxide synthase 3, endothelial cell [Source:MGI Symbol;Acc:MGI:97362]",18127
Vps35l,0.0724045120617156,-0.439982576443269,0.595,0.703,1,protein_coding,7,VPS35 endosomal protein sorting factor like [Source:MGI Symbol;Acc:MGI:1918767],71517
Cdk5rap3,0.0724628622799868,0.544123685174897,0.534,0.492,1,protein_coding,11,CDK5 regulatory subunit associated protein 3 [Source:MGI Symbol;Acc:MGI:1933126],80280
Gm21811,0.0725144387154557,-0.694689170615412,0.203,0.279,1,transcribed_unprocessed_pseudogene,8,"predicted gene, 21811 [Source:MGI Symbol;Acc:MGI:5433975]",101056094
Gm49492,0.072570636607357,1.13147700022974,0.182,0.123,1,lncRNA,15,"predicted gene, 49492 [Source:MGI Symbol;Acc:MGI:6155169]",NA
Lrrc8c,0.0728360210380589,-0.729258884101275,0.574,0.644,1,protein_coding,5,"leucine rich repeat containing 8 family, member C [Source:MGI Symbol;Acc:MGI:2140839]",100604
As3mt,0.0729775210382309,1.01189451290856,0.311,0.244,1,protein_coding,19,arsenite methyltransferase [Source:MGI Symbol;Acc:MGI:1929882],57344
Bcat2,0.073011905026369,-0.507398819929574,0.5,0.593,1,protein_coding,7,"branched chain aminotransferase 2, mitochondrial [Source:MGI Symbol;Acc:MGI:1276534]",12036
Ppp1r12b,0.0730214510537021,-0.66612692030569,0.419,0.492,1,protein_coding,1,"protein phosphatase 1, regulatory subunit 12B [Source:MGI Symbol;Acc:MGI:1916417]",329251
Tsr1,0.0730259540973401,-1.22898055642828,0.412,0.484,1,protein_coding,11,TSR1 20S rRNA accumulation [Source:MGI Symbol;Acc:MGI:2144566],104662
Tbc1d8,0.0730304020295085,0.615506423431148,0.291,0.231,1,protein_coding,1,"TBC1 domain family, member 8 [Source:MGI Symbol;Acc:MGI:1927225]",54610
Traf3ip1,0.0730401323777871,0.644516915703786,0.182,0.123,1,protein_coding,1,TRAF3 interacting protein 1 [Source:MGI Symbol;Acc:MGI:1921269],74019
Mrpl35,0.0730877995675511,0.341488910027976,0.75,0.756,1,protein_coding,6,mitochondrial ribosomal protein L35 [Source:MGI Symbol;Acc:MGI:1913473],66223
L3mbtl3,0.0730911349859004,-1.97433408865634,0.068,0.119,1,protein_coding,10,L3MBTL3 histone methyl-lysine binding protein [Source:MGI Symbol;Acc:MGI:2143628],237339
AI854703,0.0731205679855223,0.384595427015308,0.345,0.275,1,protein_coding,6,expressed sequence AI854703 [Source:MGI Symbol;Acc:MGI:2141510],243373
Rbm15b,0.0732305586880611,-0.754607605379212,0.385,0.47,1,protein_coding,9,RNA binding motif protein 15B [Source:MGI Symbol;Acc:MGI:1923598],109095
Exosc5,0.0732374048619834,0.302598447297799,0.595,0.565,1,protein_coding,7,exosome component 5 [Source:MGI Symbol;Acc:MGI:107889],27998
Gm12403,0.0733146292698796,0.902040337872488,0.108,0.064,1,processed_pseudogene,4,predicted gene 12403 [Source:MGI Symbol;Acc:MGI:3650109],102637678
0610030E20Rik,0.0733213442166826,-0.410463758082499,0.169,0.244,1,protein_coding,6,RIKEN cDNA 0610030E20 gene [Source:MGI Symbol;Acc:MGI:1915614],68364
Gm12254,0.0733624259653958,-0.929927713103371,0.209,0.268,1,processed_pseudogene,11,predicted gene 12254 [Source:MGI Symbol;Acc:MGI:3650324],NA
Kif3a,0.0735975146555993,-0.261118480546195,0.818,0.87,1,protein_coding,11,kinesin family member 3A [Source:MGI Symbol;Acc:MGI:107689],16568
Hp1bp3,0.0736326154335448,-0.40151638152782,0.784,0.831,1,protein_coding,4,"heterochromatin protein 1, binding protein 3 [Source:MGI Symbol;Acc:MGI:109369]",15441
Kdm1b,0.0736899759886256,0.675724974017073,0.054,0.103,1,protein_coding,13,lysine (K)-specific demethylase 1B [Source:MGI Symbol;Acc:MGI:2145261],218214
Zfp286,0.0738664756180415,-0.638881601889457,0.128,0.079,1,protein_coding,11,zinc finger protein 286 [Source:MGI Symbol;Acc:MGI:2384758],192651
Ap3m2,0.0740625335600272,-0.516134678786122,0.453,0.552,1,protein_coding,8,"adaptor-related protein complex 3, mu 2 subunit [Source:MGI Symbol;Acc:MGI:1929214]",64933
Rarres1,0.0740700426400509,0.714909145622589,0.392,0.336,1,protein_coding,3,retinoic acid receptor responder (tazarotene induced) 1 [Source:MGI Symbol;Acc:MGI:1924461],109222
Rnft2,0.0740965178421555,0.65494833398235,0.365,0.297,1,protein_coding,5,"ring finger protein, transmembrane 2 [Source:MGI Symbol;Acc:MGI:2442859]",269695
Trp53,0.0742055076005144,-0.310265810879792,0.412,0.499,1,protein_coding,11,transformation related protein 53 [Source:MGI Symbol;Acc:MGI:98834],22059
Ctxnd1,0.0744127981395874,-0.363109536092406,0.169,0.24,1,protein_coding,7,cortexin domain containing 1 [Source:MGI Symbol;Acc:MGI:3780284],100039239
Zfp182,0.0744310284230569,-1.14081794904129,0.169,0.24,1,protein_coding,X,zinc finger protein 182 [Source:MGI Symbol;Acc:MGI:2442220],319535
Lars,0.074445261968455,-0.624658025714329,0.676,0.738,1,NA,NA,NA,19268
2610029K11Rik,0.0744470027486423,-0.90096753365366,0.081,0.134,1,lncRNA,17,RIKEN cDNA 2610029K11 gene [Source:MGI Symbol;Acc:MGI:1916500],69250
Zfp27,0.0744512846833355,-1.60662444411428,0.108,0.169,1,protein_coding,7,zinc finger protein 27 [Source:MGI Symbol;Acc:MGI:99174],22689
Mis18a,0.0744669174301232,-1.20188255452858,0.128,0.191,1,protein_coding,16,MIS18 kinetochore protein A [Source:MGI Symbol;Acc:MGI:1913828],66578
Kcnmb2,0.0745745579894197,1.59621334411355,0.149,0.099,1,protein_coding,3,"potassium large conductance calcium-activated channel, subfamily M, beta member 2 [Source:MGI Symbol;Acc:MGI:1919663]",72413
Scarb1,0.074618868159302,-0.991165342625238,0.122,0.187,1,protein_coding,5,"scavenger receptor class B, member 1 [Source:MGI Symbol;Acc:MGI:893578]",20778
Otud6b,0.0746974594111983,-0.404531265541004,0.649,0.723,1,protein_coding,4,OTU domain containing 6B [Source:MGI Symbol;Acc:MGI:1919451],72201
Gm28370,0.0747309068580323,1.00207356555319,0.149,0.099,1,lncRNA,12,predicted gene 28370 [Source:MGI Symbol;Acc:MGI:5579076],NA
Zfp790,0.0747467719793861,-1.04557168716002,0.176,0.246,1,protein_coding,7,zinc finger protein 790 [Source:MGI Symbol;Acc:MGI:1923431],233056
Itfg2,0.0747839532891428,0.484658732540131,0.52,0.477,1,protein_coding,6,integrin alpha FG-GAP repeat containing 2 [Source:MGI Symbol;Acc:MGI:1915450],101142
C330013E15Rik,0.0747862016805296,0.871285799357979,0.162,0.112,1,lncRNA,15,RIKEN cDNA C330013E15 gene [Source:MGI Symbol;Acc:MGI:1925695],78445
Btbd10,0.0748060598128454,-0.527064117012956,0.527,0.604,1,protein_coding,7,BTB domain containing 10 [Source:MGI Symbol;Acc:MGI:1916065],68815
Fbxw4,0.0750256933581899,1.40117831121091,0.169,0.114,1,protein_coding,19,F-box and WD-40 domain protein 4 [Source:MGI Symbol;Acc:MGI:1354698],30838
Ssb,0.0751582863374697,-0.410741619244747,0.784,0.837,1,protein_coding,2,small RNA binding exonuclease protection factor La [Source:MGI Symbol;Acc:MGI:98423],20823
Marchf11,0.0752152501550347,1.08671739891887,0.196,0.277,1,protein_coding,15,membrane associated ring-CH-type finger 11 [Source:MGI Symbol;Acc:MGI:3608327],211147
Pbx4,0.0752463049847933,0.754099829397956,0.405,0.356,1,protein_coding,8,pre B cell leukemia homeobox 4 [Source:MGI Symbol;Acc:MGI:1931321],80720
Ddah2,0.0752592271255441,0.355971371745803,0.48,0.42,1,protein_coding,17,"DDAH family member 2, ADMA independent [Source:MGI Symbol;Acc:MGI:1859016]",51793
Naa80,0.0753154771984148,0.894017123870404,0.405,0.36,1,protein_coding,9,"N(alpha)-acetyltransferase 80, NatH catalytic subunit [Source:MGI Symbol;Acc:MGI:1888902]",56441
Urgcp,0.0753562014158402,0.256896162526489,0.595,0.569,1,protein_coding,11,upregulator of cell proliferation [Source:MGI Symbol;Acc:MGI:1919296],72046
Sema4a,0.075529209112949,0.283311155989039,0.142,0.092,1,protein_coding,3,"sema domain, immunoglobulin domain (Ig), transmembrane domain (TM) and short cytoplasmic domain, (semaphorin) 4A [Source:MGI Symbol;Acc:MGI:107560]",20351
Bola1,0.0755884608654052,0.40122513950342,0.649,0.708,1,protein_coding,3,bolA family member 1 [Source:MGI Symbol;Acc:MGI:1916418],69168
Dock4,0.075662272008279,-1.30510679699659,0.264,0.323,1,protein_coding,12,dedicator of cytokinesis 4 [Source:MGI Symbol;Acc:MGI:1918006],238130
St6gal1,0.0760374695843382,-0.680651231600361,0.453,0.534,1,protein_coding,16,"beta galactoside alpha 2,6 sialyltransferase 1 [Source:MGI Symbol;Acc:MGI:108470]",20440
Ccdc174,0.0760428935754872,-0.473031741127079,0.541,0.607,1,protein_coding,6,coiled-coil domain containing 174 [Source:MGI Symbol;Acc:MGI:2444652],232236
Nxpe4,0.0761124744584205,-1.12343512888165,0.236,0.299,1,protein_coding,9,"neurexophilin and PC-esterase domain family, member 4 [Source:MGI Symbol;Acc:MGI:1924792]",244853
Zfyve27,0.0761210619563443,0.370139959185387,0.723,0.76,1,protein_coding,19,"zinc finger, FYVE domain containing 27 [Source:MGI Symbol;Acc:MGI:1919602]",319740
Plppr2,0.0761482828796021,0.63335029971723,0.615,0.593,1,protein_coding,9,phospholipid phosphatase related 2 [Source:MGI Symbol;Acc:MGI:2384575],235044
Actr3,0.0762646082356011,-0.286589133812691,0.777,0.866,1,protein_coding,1,ARP3 actin-related protein 3 [Source:MGI Symbol;Acc:MGI:1921367],74117
Zfp940,0.076359897349193,-1.49969989634823,0.054,0.103,1,protein_coding,7,zinc finger protein 940 [Source:MGI Symbol;Acc:MGI:2446235],233057
Rpl36a-ps1,0.0763840162690368,-0.73521128514128,0.061,0.11,1,transcribed_processed_pseudogene,14,"ribosomal protein L36A, pseudogene 1 [Source:MGI Symbol;Acc:MGI:3642585]",100043787
Zfp84,0.076419027831535,-0.78441661075207,0.223,0.301,1,protein_coding,7,zinc finger protein 84 [Source:MGI Symbol;Acc:MGI:107780],74352
Gm26782,0.0764224732681957,-0.263124583855293,0.514,0.589,1,lncRNA,14,"predicted gene, 26782 [Source:MGI Symbol;Acc:MGI:5477276]",102640338
Gpr45,0.0764747825761533,-0.64559925109428,0.52,0.624,1,protein_coding,1,G protein-coupled receptor 45 [Source:MGI Symbol;Acc:MGI:2135882],93690
Atf5,0.0764873960582617,0.376755502860703,0.514,0.448,1,protein_coding,7,activating transcription factor 5 [Source:MGI Symbol;Acc:MGI:2141857],107503
Naa40,0.076727744457259,-1.07465334371642,0.23,0.288,1,protein_coding,19,"N(alpha)-acetyltransferase 40, NatD catalytic subunit [Source:MGI Symbol;Acc:MGI:1918249]",70999
Bex1,0.0767442692254567,0.801727655379131,0.304,0.235,1,protein_coding,X,brain expressed X-linked 1 [Source:MGI Symbol;Acc:MGI:1328321],19716
Ktn1,0.0769083060171653,-0.583017088440303,0.777,0.787,1,protein_coding,14,kinectin 1 [Source:MGI Symbol;Acc:MGI:109153],16709
Gnpnat1,0.0770995302066275,0.746717704698048,0.243,0.182,1,protein_coding,14,glucosamine-phosphate N-acetyltransferase 1 [Source:MGI Symbol;Acc:MGI:1858963],54342
Drc1,0.0772743459081671,0.60271474635004,0.236,0.174,1,protein_coding,5,dynein regulatory complex subunit 1 [Source:MGI Symbol;Acc:MGI:2685906],381738
Slc45a4,0.0772840843397779,-0.644241241397419,0.399,0.484,1,protein_coding,15,"solute carrier family 45, member 4 [Source:MGI Symbol;Acc:MGI:2146236]",106068
Tsr3,0.0773451752700672,0.452858445042128,0.655,0.668,1,protein_coding,17,TSR3 20S rRNA accumulation [Source:MGI Symbol;Acc:MGI:1915577],68327
Cyp2j12,0.0773847373899899,-0.6099445281076,0.135,0.202,1,protein_coding,4,"cytochrome P450, family 2, subfamily j, polypeptide 12 [Source:MGI Symbol;Acc:MGI:3717097]",242546
Psma5-ps,0.0775189044235752,-0.707535291766923,0.277,0.341,1,processed_pseudogene,10,"proteasome subunit alpha 5, pseudogene [Source:MGI Symbol;Acc:MGI:3647964]",666974
Ogfod2,0.0775465191637014,0.64815063958254,0.608,0.626,1,protein_coding,5,2-oxoglutarate and iron-dependent oxygenase domain containing 2 [Source:MGI Symbol;Acc:MGI:1913877],66627
Nubpl,0.0776600829196166,0.648725815506337,0.324,0.257,1,protein_coding,12,nucleotide binding protein-like [Source:MGI Symbol;Acc:MGI:1924076],76826
Mcrs1,0.0777451783801334,-0.557299495089262,0.588,0.642,1,protein_coding,15,microspherule protein 1 [Source:MGI Symbol;Acc:MGI:1858420],51812
Prr14l,0.0778279422539391,-0.668746794382856,0.5,0.589,1,protein_coding,5,proline rich 14-like [Source:MGI Symbol;Acc:MGI:2443658],215476
Ints2,0.0779737236346595,0.703937493976504,0.318,0.246,1,protein_coding,11,integrator complex subunit 2 [Source:MGI Symbol;Acc:MGI:1917672],70422
Eif2ak2,0.0781666848128777,-0.278496517671309,0.392,0.475,1,protein_coding,17,eukaryotic translation initiation factor 2-alpha kinase 2 [Source:MGI Symbol;Acc:MGI:1353449],19106
4930558N01Rik,0.0782015681301428,-1.44359057248981,0.061,0.11,1,lncRNA,7,RIKEN cDNA 4930558N01 gene [Source:MGI Symbol;Acc:MGI:1923090],75840
Tmem154,0.0782747154040289,-0.799749079423578,0.054,0.103,1,protein_coding,3,transmembrane protein 154 [Source:MGI Symbol;Acc:MGI:2444725],320782
Smarca2,0.0782881592015723,-0.69056494011711,0.676,0.73,1,protein_coding,19,"SWI/SNF related, matrix associated, actin dependent regulator of chromatin, subfamily a, member 2 [Source:MGI Symbol;Acc:MGI:99603]",67155
Zmynd8,0.0783650203086365,-0.681651509219019,0.649,0.69,1,protein_coding,2,"zinc finger, MYND-type containing 8 [Source:MGI Symbol;Acc:MGI:1918025]",228880
Sgce,0.0784098915194976,0.922167893385218,0.291,0.22,1,protein_coding,6,"sarcoglycan, epsilon [Source:MGI Symbol;Acc:MGI:1329042]",20392
Ykt6,0.0784478266311831,0.424661683508162,0.709,0.73,1,protein_coding,11,YKT6 v-SNARE homolog (S. cerevisiae) [Source:MGI Symbol;Acc:MGI:1927550],56418
Smarcad1,0.0785272695516507,-1.83641774288474,0.372,0.429,1,protein_coding,6,"SWI/SNF-related, matrix-associated actin-dependent regulator of chromatin, subfamily a, containing DEAD/H box 1 [Source:MGI Symbol;Acc:MGI:95453]",13990
Gm10095,0.0785425611458552,-0.607489561629154,0.689,0.705,1,processed_pseudogene,12,predicted gene 10095 [Source:MGI Symbol;Acc:MGI:3642130],100042650
Jund,0.0786110825052305,-0.605525636100179,0.588,0.622,1,protein_coding,8,jun D proto-oncogene [Source:MGI Symbol;Acc:MGI:96648],16478
Rbm48,0.0786237614902488,0.963122140320936,0.304,0.244,1,protein_coding,5,RNA binding motif protein 48 [Source:MGI Symbol;Acc:MGI:2442653],269623
Slc66a3,0.0786514911825123,-0.259345749654725,0.52,0.604,1,protein_coding,12,solute carrier family 66 member 3 [Source:MGI Symbol;Acc:MGI:2444067],217430
Fam184a,0.0786866678541401,-0.526572018872162,0.108,0.169,1,protein_coding,10,"family with sequence similarity 184, member A [Source:MGI Symbol;Acc:MGI:1923156]",75906
Cpn1,0.0787363412925399,-0.884870249266904,0.095,0.152,1,protein_coding,19,"carboxypeptidase N, polypeptide 1 [Source:MGI Symbol;Acc:MGI:2135874]",110115
Caprin2,0.0787937327547781,-0.557867433460932,0.27,0.354,1,protein_coding,6,caprin family member 2 [Source:MGI Symbol;Acc:MGI:2448541],232560
Slc4a11,0.0788594070813681,-0.516526226864924,0.324,0.409,1,protein_coding,2,"solute carrier family 4, sodium bicarbonate transporter-like, member 11 [Source:MGI Symbol;Acc:MGI:2138987]",269356
Dhx15,0.0789609000792454,-1.00433050836233,0.608,0.686,1,protein_coding,5,DEAH-box helicase 15 [Source:MGI Symbol;Acc:MGI:1099786],13204
Ggact,0.0789722673063995,0.620911566236415,0.439,0.422,1,protein_coding,14,gamma-glutamylamine cyclotransferase [Source:MGI Symbol;Acc:MGI:2385008],223267
Bmp2k,0.0789739154918301,0.814916800310652,0.311,0.248,1,protein_coding,5,BMP2 inducible kinase [Source:MGI Symbol;Acc:MGI:2155456],140780
Plxnc1,0.0790875642939098,-0.682635077535171,0.493,0.576,1,protein_coding,10,plexin C1 [Source:MGI Symbol;Acc:MGI:1890127],54712
Hs2st1,0.079277631544052,-0.5706332060433,0.419,0.497,1,protein_coding,3,heparan sulfate 2-O-sulfotransferase 1 [Source:MGI Symbol;Acc:MGI:1346049],23908
Vat1,0.0793562745563255,0.373067632922967,0.838,0.868,1,protein_coding,11,vesicle amine transport 1 [Source:MGI Symbol;Acc:MGI:1349450],110877
Emp2,0.0793595758170009,2.05498923459765,0.101,0.062,1,protein_coding,16,epithelial membrane protein 2 [Source:MGI Symbol;Acc:MGI:1098726],13731
B630019K06Rik,0.0796027607248373,-0.61705932218421,0.291,0.378,1,protein_coding,X,RIKEN cDNA B630019K06 gene [Source:MGI Symbol;Acc:MGI:2147918],102941
Cage1,0.0796087106400195,-0.510279231210326,0.135,0.202,1,protein_coding,13,cancer antigen 1 [Source:MGI Symbol;Acc:MGI:1918463],71213
Plekhg3,0.0797216354843015,-1.3202588228517,0.162,0.226,1,protein_coding,12,"pleckstrin homology domain containing, family G (with RhoGef domain) member 3 [Source:MGI Symbol;Acc:MGI:2388284]",263406
Sall2,0.0798152123473341,0.868409559991209,0.176,0.123,1,protein_coding,14,spalt like transcription factor 2 [Source:MGI Symbol;Acc:MGI:1354373],50524
Zfp97,0.0798449229202012,-1.1373325174034,0.088,0.145,1,protein_coding,17,zinc finger protein 97 [Source:MGI Symbol;Acc:MGI:105921],22759
Usp8,0.0798586979452569,-0.834042530151166,0.615,0.673,1,protein_coding,2,ubiquitin specific peptidase 8 [Source:MGI Symbol;Acc:MGI:1934029],84092
Traf7,0.0801463160326422,-0.395898222728229,0.338,0.429,1,protein_coding,17,TNF receptor-associated factor 7 [Source:MGI Symbol;Acc:MGI:3042141],224619
Mre11a,0.0801543230112879,-0.629808440410575,0.216,0.288,1,protein_coding,9,"MRE11A homolog A, double strand break repair nuclease [Source:MGI Symbol;Acc:MGI:1100512]",17535
Utp14a,0.0802011090855874,-0.347325704256658,0.419,0.495,1,protein_coding,X,UTP14A small subunit processome component [Source:MGI Symbol;Acc:MGI:1919804],72554
Srsf7,0.0802326581162146,-0.423376186396005,0.561,0.629,1,protein_coding,17,serine and arginine-rich splicing factor 7 [Source:MGI Symbol;Acc:MGI:1926232],225027
Slc38a9,0.0803800849665701,-0.522679149116248,0.554,0.629,1,protein_coding,13,"solute carrier family 38, member 9 [Source:MGI Symbol;Acc:MGI:1918839]",268706
Kcnip2,0.0803814873480413,-0.732372856267784,0.223,0.297,1,protein_coding,19,Kv channel-interacting protein 2 [Source:MGI Symbol;Acc:MGI:2135916],80906
Dars2,0.080446779213255,0.413845638637802,0.453,0.376,1,protein_coding,1,aspartyl-tRNA synthetase 2 (mitochondrial) [Source:MGI Symbol;Acc:MGI:2442510],226539
Tmem198,0.0804549108778743,0.465440231933295,0.419,0.385,1,protein_coding,1,transmembrane protein 198 [Source:MGI Symbol;Acc:MGI:2443133],319998
Rhobtb3,0.0805258488024056,-2.11385347494027,0.101,0.158,1,protein_coding,13,Rho-related BTB domain containing 3 [Source:MGI Symbol;Acc:MGI:1920546],73296
Gm11598,0.0806200963036177,-0.849215913844111,0.115,0.174,1,processed_pseudogene,11,predicted gene 11598 [Source:MGI Symbol;Acc:MGI:3649374],666128
Mlf2,0.0806911764501982,0.264574801370605,0.858,0.927,1,protein_coding,6,myeloid leukemia factor 2 [Source:MGI Symbol;Acc:MGI:1353554],30853
Lrrc55,0.0807066429069102,0.955872401241548,0.101,0.059,1,protein_coding,2,leucine rich repeat containing 55 [Source:MGI Symbol;Acc:MGI:2685197],241528
Strada,0.0807865902826995,0.678568010021776,0.466,0.402,1,protein_coding,11,STE20-related kinase adaptor alpha [Source:MGI Symbol;Acc:MGI:1919399],72149
4833420G17Rik,0.080804789282535,-0.826941700469789,0.419,0.473,1,protein_coding,13,RIKEN cDNA 4833420G17 gene [Source:MGI Symbol;Acc:MGI:1914642],67392
Kank1,0.0808106435077719,0.363145926112927,0.176,0.119,1,protein_coding,19,KN motif and ankyrin repeat domains 1 [Source:MGI Symbol;Acc:MGI:2147707],107351
Defb42,0.0808175374478881,0.476858886528111,0.277,0.218,1,protein_coding,14,defensin beta 42 [Source:MGI Symbol;Acc:MGI:3033850],619548
Hexa,0.0809004324827398,-0.425412949763055,0.588,0.697,1,protein_coding,9,hexosaminidase A [Source:MGI Symbol;Acc:MGI:96073],15211
Gm1043,0.0809227122321227,-0.797721447211082,0.135,0.207,1,protein_coding,5,predicted gene 1043 [Source:MGI Symbol;Acc:MGI:2685889],381634
Cdip1,0.0810541759300995,0.479357104660902,0.75,0.771,1,protein_coding,16,cell death inducing Trp53 target 1 [Source:MGI Symbol;Acc:MGI:1913876],66626
Nsd3,0.0810746365911016,0.550250136613771,0.73,0.692,1,protein_coding,8,nuclear receptor binding SET domain protein 3 [Source:MGI Symbol;Acc:MGI:2142581],234135
Tmem167b,0.0811426470617934,-0.905713442088794,0.541,0.58,1,protein_coding,3,transmembrane protein 167B [Source:MGI Symbol;Acc:MGI:1914745],67495
Rps16-ps2,0.0811881601612025,-0.310337295125217,0.838,0.835,1,processed_pseudogene,5,"ribosomal protein S16, pseudogene 2 [Source:MGI Symbol;Acc:MGI:3704259]",100039355
Zeb1,0.0812810561059081,-0.620832774897988,0.574,0.659,1,protein_coding,18,zinc finger E-box binding homeobox 1 [Source:MGI Symbol;Acc:MGI:1344313],21417
Gm57457,0.081368887997453,-1.96714461025814,0.061,0.11,1,lncRNA,2,"predicted gene, 57457 [Source:MGI Symbol;Acc:MGI:7338827]",NA
S100a4,0.0813775175327651,0.835729076631672,0.257,0.2,1,protein_coding,3,S100 calcium binding protein A4 [Source:MGI Symbol;Acc:MGI:1330282],20198
Rpl18-ps1,0.0814256120131371,0.520733695906195,0.351,0.27,1,processed_pseudogene,1,"ribosomal protein L18, pseudogene 1 [Source:MGI Symbol;Acc:MGI:98018]",667100
Gpc3,0.0814441552625879,-1.07418227884439,0.074,0.127,1,protein_coding,X,glypican 3 [Source:MGI Symbol;Acc:MGI:104903],14734
Paip2b,0.0814591266209264,-0.623253450991722,0.534,0.631,1,protein_coding,6,poly(A) binding protein interacting protein 2B [Source:MGI Symbol;Acc:MGI:2386865],232164
Ppm1a,0.0814708910176407,-0.372615667489028,0.703,0.776,1,protein_coding,12,"protein phosphatase 1A, magnesium dependent, alpha isoform [Source:MGI Symbol;Acc:MGI:99878]",19042
Mterf2,0.081490060293506,0.393880560410365,0.399,0.341,1,protein_coding,10,mitochondrial transcription termination factor 2 [Source:MGI Symbol;Acc:MGI:1921488],74238
Dnaaf9,0.0815495436780124,-0.437078388582487,0.493,0.587,1,protein_coding,2,dynein axonemal assembly factor 9 [Source:MGI Symbol;Acc:MGI:1923029],228602
Kcnt1,0.0816177123997189,-0.486212494729144,0.48,0.582,1,protein_coding,2,"potassium channel, subfamily T, member 1 [Source:MGI Symbol;Acc:MGI:1924627]",227632
Tbc1d19,0.0816967331847362,-0.540562176590644,0.669,0.723,1,protein_coding,5,"TBC1 domain family, member 19 [Source:MGI Symbol;Acc:MGI:1914499]",67249
Casp8ap2,0.0817040632319593,-0.736166743993308,0.243,0.314,1,protein_coding,4,caspase 8 associated protein 2 [Source:MGI Symbol;Acc:MGI:1349399],26885
Ttll4,0.0818556544506058,-1.50424965293032,0.081,0.132,1,protein_coding,1,"tubulin tyrosine ligase-like family, member 4 [Source:MGI Symbol;Acc:MGI:1914784]",67534
Gm13453,0.0821531658771485,0.320709087598201,0.291,0.215,1,processed_pseudogene,2,predicted gene 13453 [Source:MGI Symbol;Acc:MGI:3651618],100042604
A4galt,0.0822240176937152,0.460487800214064,0.547,0.488,1,protein_coding,15,"alpha 1,4-galactosyltransferase [Source:MGI Symbol;Acc:MGI:3512453]",239559
Itsn2,0.0822606462424866,-0.700952091033016,0.527,0.626,1,protein_coding,12,intersectin 2 [Source:MGI Symbol;Acc:MGI:1338049],20403
Gm44210,0.0822728659903193,-0.376324029099642,0.135,0.084,1,lncRNA,6,"predicted gene, 44210 [Source:MGI Symbol;Acc:MGI:5690602]",NA
Lancl2,0.0823087212047925,-0.381003035482835,0.493,0.552,1,protein_coding,6,LanC (bacterial lantibiotic synthetase component C)-like 2 [Source:MGI Symbol;Acc:MGI:1919085],71835
Phf1,0.0823440295441211,0.675556675776809,0.392,0.336,1,protein_coding,17,PHD finger protein 1 [Source:MGI Symbol;Acc:MGI:98647],21652
Gm3695,0.0825919763615274,0.336736653306757,0.311,0.235,1,processed_pseudogene,12,predicted gene 3695 [Source:MGI Symbol;Acc:MGI:3781871],100042148
Klhl42,0.0827026570305268,0.490401415055509,0.439,0.396,1,protein_coding,6,kelch-like 42 [Source:MGI Symbol;Acc:MGI:2444786],232539
Osbpl3,0.0828080431428563,-0.41658126199312,0.797,0.835,1,protein_coding,6,oxysterol binding protein-like 3 [Source:MGI Symbol;Acc:MGI:1918970],71720
Gm5822,0.0828990855773658,0.291520008713733,0.378,0.484,1,processed_pseudogene,19,predicted gene 5822 [Source:MGI Symbol;Acc:MGI:3648836],545262
Cthrc1,0.083241625519016,0.72678969310815,0.264,0.202,1,protein_coding,15,collagen triple helix repeat containing 1 [Source:MGI Symbol;Acc:MGI:1915838],68588
Npy2r,0.0832818852624892,-1.16369247445251,0.216,0.284,1,protein_coding,3,neuropeptide Y receptor Y2 [Source:MGI Symbol;Acc:MGI:108418],18167
Gm27151,0.0833448968439491,-0.783363366549486,0.176,0.248,1,lncRNA,19,predicted gene 27151 [Source:MGI Symbol;Acc:MGI:5520994],102641617
Nudt17,0.0833453712575137,0.418163962265647,0.196,0.138,1,protein_coding,3,nudix hydrolase 17 [Source:MGI Symbol;Acc:MGI:1925623],78373
Csdc2,0.0833637531634029,0.4914623205733,0.696,0.666,1,protein_coding,15,"cold shock domain containing C2, RNA binding [Source:MGI Symbol;Acc:MGI:2146027]",105859
Dnmt3a,0.083448274590715,-0.781662147685864,0.331,0.422,1,protein_coding,12,DNA methyltransferase 3A [Source:MGI Symbol;Acc:MGI:1261827],13435
Fbxl15,0.0835722279858106,0.503079754161487,0.527,0.53,1,protein_coding,19,F-box and leucine-rich repeat protein 15 [Source:MGI Symbol;Acc:MGI:1915681],68431
Dnlz,0.0837177555393097,0.444836723841937,0.743,0.798,1,protein_coding,2,DNL-type zinc finger [Source:MGI Symbol;Acc:MGI:106559],52838
Blzf1,0.0837726100993329,-0.66660085920461,0.466,0.516,1,protein_coding,1,basic leucine zipper nuclear factor 1 [Source:MGI Symbol;Acc:MGI:1201607],66352
Plce1,0.0838315351981393,-1.97178953042652,0.108,0.163,1,protein_coding,19,"phospholipase C, epsilon 1 [Source:MGI Symbol;Acc:MGI:1921305]",74055
Phka1,0.0838947574688075,-1.40943461134723,0.25,0.323,1,protein_coding,X,phosphorylase kinase alpha 1 [Source:MGI Symbol;Acc:MGI:97576],18679
Ifit3,0.0839615148693985,-0.626738990415102,0.257,0.321,1,protein_coding,19,interferon-induced protein with tetratricopeptide repeats 3 [Source:MGI Symbol;Acc:MGI:1101055],15959
Zkscan3,0.0840543105778358,-0.797709405133857,0.27,0.345,1,protein_coding,13,zinc finger with KRAB and SCAN domains 3 [Source:MGI Symbol;Acc:MGI:1919989],72739
Rab5c,0.0841671042023931,0.378068467040481,0.622,0.629,1,protein_coding,11,"RAB5C, member RAS oncogene family [Source:MGI Symbol;Acc:MGI:105306]",19345
Lrrc8b,0.0844858818334964,-0.554124596892695,0.527,0.629,1,protein_coding,5,"leucine rich repeat containing 8 family, member B [Source:MGI Symbol;Acc:MGI:2141353]",433926
Atg101,0.0844976461670209,0.455707761092593,0.676,0.716,1,protein_coding,15,autophagy related 101 [Source:MGI Symbol;Acc:MGI:1915368],68118
Rnf121,0.0845094666032777,-0.537767067006423,0.345,0.437,1,protein_coding,7,ring finger protein 121 [Source:MGI Symbol;Acc:MGI:1922462],75212
Mrpl46,0.0845101738998445,0.41561699009198,0.669,0.666,1,protein_coding,7,mitochondrial ribosomal protein L46 [Source:MGI Symbol;Acc:MGI:1914558],67308
Gm2223,0.084533660842138,-1.22772753709784,0.081,0.132,1,processed_pseudogene,X,predicted pseudogene 2223 [Source:MGI Symbol;Acc:MGI:3780393],100039419
Prr12,0.0845402041315365,1.42826620255573,0.291,0.242,1,protein_coding,7,proline rich 12 [Source:MGI Symbol;Acc:MGI:2679002],233210
Phf14,0.0845933780379635,0.872896552227737,0.473,0.393,1,protein_coding,6,PHD finger protein 14 [Source:MGI Symbol;Acc:MGI:1923539],75725
Extl3,0.0845996408575017,0.286654035959699,0.73,0.738,1,protein_coding,14,exostosin-like glycosyltransferase 3 [Source:MGI Symbol;Acc:MGI:1860765],54616
Arhgap1,0.0846824457648746,0.407494950682258,0.689,0.697,1,protein_coding,2,Rho GTPase activating protein 1 [Source:MGI Symbol;Acc:MGI:2445003],228359
Trappc14,0.0847196642478256,0.339174992078324,0.378,0.292,1,protein_coding,5,trafficking protein particle complex 14 [Source:MGI Symbol;Acc:MGI:2385896],231807
Syf2,0.084736437854897,-0.342771341193662,0.669,0.749,1,protein_coding,4,"SYF2 homolog, RNA splicing factor (S. cerevisiae) [Source:MGI Symbol;Acc:MGI:1915842]",68592
Zfp575,0.0850279399436628,0.413268998537643,0.27,0.204,1,protein_coding,7,zinc finger protein 575 [Source:MGI Symbol;Acc:MGI:2141921],101544
Usf3,0.085107871283454,-1.63716402507366,0.182,0.253,1,protein_coding,16,upstream transcription factor family member 3 [Source:MGI Symbol;Acc:MGI:2685454],207806
Gpr161,0.0854252679555886,-0.564311160281723,0.223,0.297,1,protein_coding,1,G protein-coupled receptor 161 [Source:MGI Symbol;Acc:MGI:2685054],240888
Rbm39,0.0854285920431395,-0.638175595100274,0.797,0.901,1,protein_coding,2,RNA binding motif protein 39 [Source:MGI Symbol;Acc:MGI:2157953],170791
Tec,0.0855405864775261,-0.981608601675918,0.142,0.207,1,protein_coding,5,tec protein tyrosine kinase [Source:MGI Symbol;Acc:MGI:98662],18124
Bod1l,0.0856256551803311,-0.49369954145755,0.541,0.622,1,protein_coding,5,biorientation of chromosomes in cell division 1-like [Source:MGI Symbol;Acc:MGI:2444804],665775
Tipin,0.0857564328005331,0.669036737907684,0.372,0.308,1,protein_coding,9,timeless interacting protein [Source:MGI Symbol;Acc:MGI:1921571],66131
Glmn,0.0857882360514469,-1.08671012638275,0.297,0.378,1,protein_coding,5,"glomulin, FKBP associated protein [Source:MGI Symbol;Acc:MGI:2141180]",170823
Golgb1,0.0858363593042515,-0.611906154673725,0.662,0.736,1,protein_coding,16,golgin B1 [Source:MGI Symbol;Acc:MGI:1099447],224139
Sp4,0.0861288167010096,-1.71238513202331,0.081,0.134,1,protein_coding,12,trans-acting transcription factor 4 [Source:MGI Symbol;Acc:MGI:107595],20688
Gm11451,0.0863561171051102,0.746801775386041,0.331,0.268,1,transcribed_processed_pseudogene,2,predicted gene 11451 [Source:MGI Symbol;Acc:MGI:3705412],497655
Tmem150c,0.0863576742313047,-0.576999654172385,0.574,0.646,1,protein_coding,5,transmembrane protein 150C [Source:MGI Symbol;Acc:MGI:3041258],231503
Gm5578,0.0866127024962512,-1.72550546738462,0.068,0.114,1,processed_pseudogene,6,predicted pseudogene 5578 [Source:MGI Symbol;Acc:MGI:3645010],434077
Gramd2a,0.0866264102922373,-1.52634046521772,0.095,0.154,1,protein_coding,9,GRAM domain containing 2A [Source:MGI Symbol;Acc:MGI:3528937],546134
Psd3,0.0866783367158813,-0.265644801679417,0.534,0.679,1,protein_coding,8,pleckstrin and Sec7 domain containing 3 [Source:MGI Symbol;Acc:MGI:1918215],22123
Zfp617,0.0868196679460727,-0.785997920194003,0.372,0.457,1,protein_coding,8,zinc finger protein 617 [Source:MGI Symbol;Acc:MGI:2684459],170938
Prex1,0.0868485689658617,-1.13426107416206,0.142,0.204,1,protein_coding,2,"phosphatidylinositol-3,4,5-trisphosphate-dependent Rac exchange factor 1 [Source:MGI Symbol;Acc:MGI:3040696]",277360
Ptbp3,0.0869669956932724,-0.600530113654794,0.534,0.609,1,protein_coding,4,polypyrimidine tract binding protein 3 [Source:MGI Symbol;Acc:MGI:1923334],230257
Grip1,0.0870780167888678,-0.662784287914847,0.547,0.598,1,protein_coding,10,glutamate receptor interacting protein 1 [Source:MGI Symbol;Acc:MGI:1921303],17978
Ckap5,0.0871444390102829,-0.565478998381145,0.73,0.769,1,protein_coding,2,cytoskeleton associated protein 5 [Source:MGI Symbol;Acc:MGI:1923036],75786
Mboat7,0.0871525207084235,0.584826357256064,0.622,0.587,1,protein_coding,7,membrane bound O-acyltransferase domain containing 7 [Source:MGI Symbol;Acc:MGI:1924832],77582
Ptpre,0.0872057139089867,0.778695838711905,0.378,0.314,1,protein_coding,7,protein tyrosine phosphatase receptor type E [Source:MGI Symbol;Acc:MGI:97813],19267
Chl1,0.0872132272602222,-0.761812286214077,0.655,0.712,1,protein_coding,6,cell adhesion molecule L1-like [Source:MGI Symbol;Acc:MGI:1098266],12661
Zxdc,0.087245214899176,-0.600424764407313,0.176,0.255,1,protein_coding,6,ZXD family zinc finger C [Source:MGI Symbol;Acc:MGI:1933108],80292
Ift27,0.0872649431733,0.544585428512064,0.412,0.385,1,protein_coding,15,intraflagellar transport 27 [Source:MGI Symbol;Acc:MGI:1914292],67042
Gm49001,0.0872715077811684,0.327164109735501,0.074,0.127,1,transcribed_processed_pseudogene,14,"predicted gene, 49001 [Source:MGI Symbol;Acc:MGI:6118353]",NA
Camsap1,0.0873941950375037,-0.563944659275262,0.507,0.611,1,protein_coding,2,calmodulin regulated spectrin-associated protein 1 [Source:MGI Symbol;Acc:MGI:3036242],227634
Cdca4,0.0874272405871407,-0.680557360214703,0.176,0.242,1,protein_coding,12,cell division cycle associated 4 [Source:MGI Symbol;Acc:MGI:1919213],71963
Cdk10,0.0876427371069212,0.425906935355583,0.601,0.569,1,protein_coding,8,cyclin dependent kinase 10 [Source:MGI Symbol;Acc:MGI:2448549],234854
Apbb2,0.0876703858460198,-0.382716032624014,0.628,0.708,1,protein_coding,5,amyloid beta precursor protein binding family B member 2 [Source:MGI Symbol;Acc:MGI:108405],11787
Sec22b,0.0876733944495637,0.293118168121936,0.804,0.807,1,protein_coding,3,"SEC22 homolog B, vesicle trafficking protein [Source:MGI Symbol;Acc:MGI:1338759]",20333
Itgb1,0.0878614666040013,-0.389201310335895,0.757,0.824,1,protein_coding,8,integrin beta 1 (fibronectin receptor beta) [Source:MGI Symbol;Acc:MGI:96610],16412
Hnrnph3,0.0879413346054671,-0.66637028716736,0.466,0.552,1,protein_coding,10,heterogeneous nuclear ribonucleoprotein H3 [Source:MGI Symbol;Acc:MGI:1926462],432467
Aida,0.0881444851692908,0.60318321811716,0.514,0.459,1,protein_coding,1,"axin interactor, dorsalization associated [Source:MGI Symbol;Acc:MGI:1919737]",108909
Sar1b,0.088184824009991,0.532518880904274,0.689,0.688,1,protein_coding,11,secretion associated Ras related GTPase 1B [Source:MGI Symbol;Acc:MGI:1913647],66397
Zfp697,0.0881933766497218,1.0410432382851,0.25,0.193,1,protein_coding,3,zinc finger protein 697 [Source:MGI Symbol;Acc:MGI:2139736],242109
Cirbp,0.0883554395483076,0.440540880236181,0.736,0.747,1,protein_coding,10,cold inducible RNA binding protein [Source:MGI Symbol;Acc:MGI:893588],12696
Tspyl3,0.0883634457569448,0.282731438112778,0.372,0.299,1,protein_coding,2,TSPY-like 3 [Source:MGI Symbol;Acc:MGI:2139328],241732
Gm2614,0.0883702384175424,1.16389107479737,0.135,0.088,1,processed_pseudogene,12,predicted gene 2614 [Source:MGI Symbol;Acc:MGI:3780782],100040123
Kctd11,0.0887591737202482,-0.585013806577983,0.23,0.305,1,protein_coding,11,potassium channel tetramerisation domain containing 11 [Source:MGI Symbol;Acc:MGI:2448712],216858
Atf1,0.0888234167986038,-0.524508987656635,0.304,0.369,1,protein_coding,15,activating transcription factor 1 [Source:MGI Symbol;Acc:MGI:1298366],11908
Rsrp1,0.0888776777804319,-0.577539731879029,0.676,0.769,1,protein_coding,4,arginine/serine rich protein 1 [Source:MGI Symbol;Acc:MGI:106498],27981
Tonsl,0.0889313348256957,-0.572481785103172,0.128,0.189,1,protein_coding,15,"tonsoku-like, DNA repair protein [Source:MGI Symbol;Acc:MGI:1919999]",72749
Cibar1,0.0891103637698826,-0.426281121160125,0.561,0.615,1,protein_coding,4,CBY1 interacting BAR domain containing 1 [Source:MGI Symbol;Acc:MGI:1915349],68099
Opa1,0.0891114447635592,-0.398477724075748,0.615,0.701,1,protein_coding,16,"OPA1, mitochondrial dynamin like GTPase [Source:MGI Symbol;Acc:MGI:1921393]",74143
Snhg5,0.0891905577911812,-0.997635813817906,0.372,0.442,1,lncRNA,9,small nucleolar RNA host gene 5 [Source:MGI Symbol;Acc:MGI:1919905],72655
Pop7,0.0892230288647027,0.448772717285136,0.635,0.651,1,protein_coding,5,"processing of precursor 7, ribonuclease P family, (S. cerevisiae) [Source:MGI Symbol;Acc:MGI:1921347]",74097
Npc1,0.089245785677956,-0.533752084522247,0.324,0.413,1,protein_coding,18,NPC intracellular cholesterol transporter 1 [Source:MGI Symbol;Acc:MGI:1097712],18145
1810030O07Rik,0.0892965025446796,-0.738152876091902,0.399,0.464,1,protein_coding,X,RIKEN cDNA 1810030O07 gene [Source:MGI Symbol;Acc:MGI:1916405],69155
Eri2,0.0893589908765484,-1.82005342623248,0.074,0.125,1,protein_coding,7,exoribonuclease 2 [Source:MGI Symbol;Acc:MGI:1918401],71151
Ppp1r15a,0.0893862423498881,-0.386046337338235,0.73,0.793,1,protein_coding,7,"protein phosphatase 1, regulatory subunit 15A [Source:MGI Symbol;Acc:MGI:1927072]",17872
Snapin,0.0894274303998919,0.284468821703713,0.784,0.767,1,protein_coding,3,SNAP-associated protein [Source:MGI Symbol;Acc:MGI:1333745],20615
Maco1,0.0894988417037482,-0.499716201012789,0.493,0.598,1,protein_coding,4,macoilin 1 [Source:MGI Symbol;Acc:MGI:1913396],66146
Arap3,0.0897744948421075,1.20664144043294,0.101,0.062,1,protein_coding,18,"ArfGAP with RhoGAP domain, ankyrin repeat and PH domain 3 [Source:MGI Symbol;Acc:MGI:2147274]",106952
Rigi,0.0900073541605981,-0.620302778319171,0.432,0.505,1,protein_coding,4,RNA sensor RIG-I [Source:MGI Symbol;Acc:MGI:2442858],230073
Tubgcp6,0.0902857560401022,-1.06773324544576,0.216,0.288,1,protein_coding,15,"tubulin, gamma complex component 6 [Source:MGI Symbol;Acc:MGI:2146071]",328580
Mrgpra2b,0.0903145826693849,-0.388879012757076,0.338,0.426,1,protein_coding,7,"MAS-related GPR, member A2B [Source:MGI Symbol;Acc:MGI:3033098]",235712
9430065F17Rik,0.0903684835570753,-0.345297133479017,0.135,0.086,1,lncRNA,13,RIKEN cDNA 9430065F17 gene [Source:MGI Symbol;Acc:MGI:1924606],77857
Prkcq,0.0906227971262715,-1.18677419076894,0.149,0.207,1,protein_coding,2,"protein kinase C, theta [Source:MGI Symbol;Acc:MGI:97601]",18761
Accs,0.0907272314556842,1.5041896124093,0.203,0.156,1,protein_coding,2,1-aminocyclopropane-1-carboxylate synthase (inactive) [Source:MGI Symbol;Acc:MGI:1919717],329470
Gm7832,0.0908027623691142,0.313608031223057,0.209,0.147,1,transcribed_processed_pseudogene,5,predicted gene 7832 [Source:MGI Symbol;Acc:MGI:3779767],665864
Mgll,0.0909140948991849,-0.311800132911237,0.52,0.62,1,protein_coding,6,monoglyceride lipase [Source:MGI Symbol;Acc:MGI:1346042],23945
Gm26910,0.0910035909715606,-0.722417285597051,0.054,0.103,1,NA,NA,NA,102632394
Snapc4,0.0911753478729048,-0.802371628782017,0.209,0.281,1,protein_coding,2,"small nuclear RNA activating complex, polypeptide 4 [Source:MGI Symbol;Acc:MGI:2443935]",227644
Rps19-ps6,0.0912781933084176,-0.739273017230031,0.412,0.464,1,transcribed_processed_pseudogene,12,"ribosomal protein S19, pseudogene 6 [Source:MGI Symbol;Acc:MGI:5011818]",100503302
Fam76b,0.0914305240492958,-1.135920791974,0.074,0.125,1,protein_coding,9,"family with sequence similarity 76, member B [Source:MGI Symbol;Acc:MGI:1920076]",72826
Gm9493,0.0914656985384273,0.719805043008023,0.23,0.171,1,processed_pseudogene,19,predicted gene 9493 [Source:MGI Symbol;Acc:MGI:3779903],102638448
6030458C11Rik,0.0916370771737676,-0.925766448398325,0.405,0.475,1,protein_coding,15,RIKEN cDNA 6030458C11 gene [Source:MGI Symbol;Acc:MGI:1925127],77877
Cmtr2,0.0916541902752906,-0.530212008291036,0.142,0.092,1,protein_coding,8,cap methyltransferase 2 [Source:MGI Symbol;Acc:MGI:2384580],234728
Odf2,0.0917847618420292,-0.648396340788659,0.419,0.499,1,protein_coding,2,outer dense fiber of sperm tails 2 [Source:MGI Symbol;Acc:MGI:1098824],18286
Mmgt1,0.0919171022509731,0.294269468790355,0.716,0.727,1,protein_coding,X,membrane magnesium transporter 1 [Source:MGI Symbol;Acc:MGI:2384305],236792
Bivm,0.0919450554788275,-0.342804061544534,0.358,0.29,1,protein_coding,1,"basic, immunoglobulin-like variable motif containing [Source:MGI Symbol;Acc:MGI:2179809]",246229
Gm17494,0.0919912624333294,-1.16400193948745,0.061,0.105,1,lncRNA,3,"predicted gene, 17494 [Source:MGI Symbol;Acc:MGI:4937128]",100503394
Sppl2a,0.0920373774124295,-0.550172079114717,0.311,0.396,1,protein_coding,2,signal peptide peptidase like 2A [Source:MGI Symbol;Acc:MGI:1913802],66552
Ttc14,0.0920544398304732,-0.876120341584367,0.399,0.459,1,protein_coding,3,tetratricopeptide repeat domain 14 [Source:MGI Symbol;Acc:MGI:1914370],67120
Snn,0.0920883476915338,0.442952657431328,0.561,0.512,1,protein_coding,16,stannin [Source:MGI Symbol;Acc:MGI:1276549],20621
Bdp1,0.092302738009118,-0.328906371465209,0.399,0.464,1,protein_coding,13,"B double prime 1, subunit of RNA polymerase III transcription initiation factor IIIB [Source:MGI Symbol;Acc:MGI:1347077]",544971
Tlcd3b,0.0923747842223972,0.411868011033718,0.649,0.62,1,protein_coding,7,TLC domain containing 3B [Source:MGI Symbol;Acc:MGI:1916202],68952
Il18,0.0923773040083351,0.719731227098626,0.189,0.132,1,protein_coding,9,interleukin 18 [Source:MGI Symbol;Acc:MGI:107936],16173
Aldh3a2,0.0924204299661866,-0.751131484826468,0.588,0.62,1,protein_coding,11,"aldehyde dehydrogenase family 3, subfamily A2 [Source:MGI Symbol;Acc:MGI:1353452]",11671
Jak1,0.0924387584421711,-0.682662732032592,0.797,0.855,1,protein_coding,4,Janus kinase 1 [Source:MGI Symbol;Acc:MGI:96628],16451
Nfkbib,0.0924632754575588,0.39529291959438,0.689,0.738,1,protein_coding,7,"nuclear factor of kappa light polypeptide gene enhancer in B cells inhibitor, beta [Source:MGI Symbol;Acc:MGI:104752]",18036
Crlf3,0.0926392314185706,-0.334832076188071,0.304,0.378,1,protein_coding,11,cytokine receptor-like factor 3 [Source:MGI Symbol;Acc:MGI:1860086],54394
Gm54798,0.0926728814823237,1.44085024210298,0.196,0.147,1,lncRNA,19,"predicted gene, 54798 [Source:MGI Symbol;Acc:MGI:6846073]",NA
Zfp414,0.0926785034627284,0.501417723120976,0.52,0.521,1,protein_coding,17,zinc finger protein 414 [Source:MGI Symbol;Acc:MGI:1915641],328801
Plau,0.0926912992536162,-0.647535940694373,0.101,0.158,1,protein_coding,14,"plasminogen activator, urokinase [Source:MGI Symbol;Acc:MGI:97611]",18792
Cplane1,0.0928016658496741,-0.873237482652894,0.351,0.453,1,protein_coding,15,ciliogenesis and planar polarity effector 1 [Source:MGI Symbol;Acc:MGI:1920942],73692
Gm57228,0.092964331251367,1.33436049737073,0.135,0.092,1,lncRNA,7,"predicted gene, 57228 [Source:MGI Symbol;Acc:MGI:7338369]",NA
Recql5,0.0933674847713135,-0.74881854396124,0.203,0.277,1,protein_coding,11,RecQ protein-like 5 [Source:MGI Symbol;Acc:MGI:2156841],170472
Alkbh6,0.0934931030082595,0.357592737354087,0.649,0.673,1,protein_coding,7,alkB homolog 6 [Source:MGI Symbol;Acc:MGI:2142037],233065
Mpp2,0.0935771520063919,0.524300310926387,0.304,0.242,1,protein_coding,11,"membrane protein, palmitoylated 2 (MAGUK p55 subfamily member 2) [Source:MGI Symbol;Acc:MGI:1858257]",50997
Hivep2,0.0936036488443247,-0.718476343490527,0.554,0.62,1,protein_coding,10,human immunodeficiency virus type I enhancer binding protein 2 [Source:MGI Symbol;Acc:MGI:1338076],15273
Gtf2i,0.0936809262690834,-0.254415220797704,0.682,0.796,1,protein_coding,5,general transcription factor II I [Source:MGI Symbol;Acc:MGI:1202722],14886
Particl,0.0936811158188303,-0.252495442246783,0.122,0.075,1,TEC,6,promoter of Mat2a antisense radiation induced circulating long non-coding RNA [Source:MGI Symbol;Acc:MGI:1925358],78108
Cntn4,0.0937408498251852,1.03530686873595,0.115,0.07,1,protein_coding,6,contactin 4 [Source:MGI Symbol;Acc:MGI:1095737],269784
Max,0.0937558762264273,0.362717437125124,0.588,0.58,1,protein_coding,12,Max protein [Source:MGI Symbol;Acc:MGI:96921],17187
Fut11,0.0938005400515499,-0.463419890944377,0.5,0.598,1,protein_coding,14,fucosyltransferase 11 [Source:MGI Symbol;Acc:MGI:1920318],73068
Cyb561d2,0.0938288491268872,0.328916791890723,0.676,0.719,1,protein_coding,9,cytochrome b-561 domain containing 2 [Source:MGI Symbol;Acc:MGI:1929280],56368
Trak2,0.0939782830138377,-0.406922872541361,0.514,0.604,1,protein_coding,1,"trafficking protein, kinesin binding 2 [Source:MGI Symbol;Acc:MGI:1918077]",70827
Nrxn2,0.0940015045212468,0.268880794565142,0.75,0.734,1,protein_coding,19,neurexin II [Source:MGI Symbol;Acc:MGI:1096362],18190
Uspl1,0.0940832904219414,-0.613923700799803,0.534,0.596,1,protein_coding,5,ubiquitin specific peptidase like 1 [Source:MGI Symbol;Acc:MGI:2442342],231915
Dvl2,0.094112249513546,-1.18409550999468,0.054,0.101,1,protein_coding,11,dishevelled segment polarity protein 2 [Source:MGI Symbol;Acc:MGI:106613],13543
Gcnt4,0.0941239841540361,-0.290986418712812,0.108,0.066,1,protein_coding,13,"glucosaminyl (N-acetyl) transferase 4, core 2 (beta-1,6-N-acetylglucosaminyltransferase) [Source:MGI Symbol;Acc:MGI:2684919]",218476
Patj,0.0941573371826163,-0.625238231877582,0.311,0.38,1,protein_coding,4,"PATJ, crumbs cell polarity complex component [Source:MGI Symbol;Acc:MGI:1277960]",12695
Gm5,0.0941680958448411,0.471972565633171,0.324,0.259,1,lncRNA,5,predicted gene 5 [Source:MGI Symbol;Acc:MGI:2684851],194292
Sphkap,0.0941796582105015,0.824791509951586,0.223,0.163,1,protein_coding,1,"SPHK1 interactor, AKAP domain containing [Source:MGI Symbol;Acc:MGI:1924879]",77629
Zfc3h1,0.0942087152927298,-1.45669626607765,0.331,0.393,1,protein_coding,10,"zinc finger, C3H1-type containing [Source:MGI Symbol;Acc:MGI:2446143]",216345
Grtp1,0.0943446785194253,-1.69362140636483,0.101,0.152,1,protein_coding,8,GH regulated TBC protein 1 [Source:MGI Symbol;Acc:MGI:1914040],66790
Tjap1,0.0944196069928789,-0.338053799777677,0.162,0.229,1,protein_coding,17,tight junction associated protein 1 [Source:MGI Symbol;Acc:MGI:1921344],74094
Gtpbp6,0.0947090133634462,0.380610498387653,0.574,0.58,1,protein_coding,5,GTP binding protein 6 (putative) [Source:MGI Symbol;Acc:MGI:1306825],107999
Psd4,0.0947544598216704,-0.885205601076186,0.068,0.116,1,protein_coding,2,pleckstrin and Sec7 domain containing 4 [Source:MGI Symbol;Acc:MGI:2674093],215632
2210408I21Rik,0.0947749203462803,-0.783844480785499,0.264,0.338,1,protein_coding,13,RIKEN cDNA 2210408I21 gene [Source:MGI Symbol;Acc:MGI:1919621],72371
Exoc6b,0.0948375303938241,-0.524927126827497,0.608,0.695,1,protein_coding,6,exocyst complex component 6B [Source:MGI Symbol;Acc:MGI:1923164],75914
Aldh18a1,0.0949328595797396,-0.646711185603763,0.372,0.451,1,protein_coding,19,"aldehyde dehydrogenase 18 family, member A1 [Source:MGI Symbol;Acc:MGI:1888908]",56454
Firre,0.0949567157878411,-1.16118785311026,0.182,0.244,1,lncRNA,X,functional intergenic repeating RNA element [Source:MGI Symbol;Acc:MGI:2147989],103012
Zfp65,0.0951972120989778,-1.15921549644711,0.074,0.123,1,protein_coding,13,zinc finger protein 65 [Source:MGI Symbol;Acc:MGI:107769],223669
Acy1,0.0952169194614478,0.960243919761925,0.115,0.073,1,protein_coding,9,aminoacylase 1 [Source:MGI Symbol;Acc:MGI:87913],109652
Gfra3,0.0953983276226289,0.809632808110082,0.439,0.398,1,protein_coding,18,glial cell line derived neurotrophic factor family receptor alpha 3 [Source:MGI Symbol;Acc:MGI:1201403],14587
Mrps31,0.0954219631110917,-0.510048339273729,0.405,0.484,1,protein_coding,8,mitochondrial ribosomal protein S31 [Source:MGI Symbol;Acc:MGI:1913153],57312
Rdh11,0.0955864047725398,-0.556529543906347,0.473,0.56,1,protein_coding,12,retinol dehydrogenase 11 [Source:MGI Symbol;Acc:MGI:102581],17252
Aatf,0.0956054618258423,-1.07092153078571,0.439,0.51,1,protein_coding,11,apoptosis antagonizing transcription factor [Source:MGI Symbol;Acc:MGI:1929608],56321
Ctbp1,0.0956584567854854,0.412615164113037,0.757,0.82,1,protein_coding,5,C-terminal binding protein 1 [Source:MGI Symbol;Acc:MGI:1201685],13016
Atic,0.0956988871570521,0.656537218878114,0.446,0.53,1,protein_coding,1,5-aminoimidazole-4-carboxamide ribonucleotide formyltransferase/IMP cyclohydrolase [Source:MGI Symbol;Acc:MGI:1351352],108147
Snhg17,0.0958768426317563,-1.25618011258727,0.169,0.233,1,lncRNA,2,small nucleolar RNA host gene 17 [Source:MGI Symbol;Acc:MGI:1915358],68108
Ube2q2,0.0958854166188281,-0.341139968786834,0.628,0.703,1,protein_coding,9,ubiquitin-conjugating enzyme E2Q family member 2 [Source:MGI Symbol;Acc:MGI:2388672],109161
Wdr54,0.0958902098929513,0.281898253619114,0.453,0.407,1,protein_coding,6,WD repeat domain 54 [Source:MGI Symbol;Acc:MGI:1922909],75659
Lyve1,0.0959264811623793,-1.08017034868398,0.149,0.207,1,protein_coding,7,lymphatic vessel endothelial hyaluronan receptor 1 [Source:MGI Symbol;Acc:MGI:2136348],114332
B3galt6,0.0961565380356542,0.331955555174957,0.372,0.301,1,protein_coding,4,"UDP-Gal:betaGal beta 1,3-galactosyltransferase, polypeptide 6 [Source:MGI Symbol;Acc:MGI:2152819]",53625
Stx17,0.0962647750325289,0.544162919680458,0.351,0.295,1,protein_coding,4,syntaxin 17 [Source:MGI Symbol;Acc:MGI:1914977],67727
Adcy8,0.096437370904976,-1.26811575729934,0.081,0.132,1,protein_coding,15,adenylate cyclase 8 [Source:MGI Symbol;Acc:MGI:1341110],11514
Herpud2,0.0965585145679733,-0.293071536363055,0.277,0.36,1,protein_coding,9,HERPUD family member 2 [Source:MGI Symbol;Acc:MGI:1915393],80517
Gtf2h1,0.0970300593861899,-0.449996392416408,0.5,0.587,1,protein_coding,7,"general transcription factor II H, polypeptide 1 [Source:MGI Symbol;Acc:MGI:1277216]",14884
Abcb8,0.0971401248913096,0.757294283591396,0.561,0.563,1,protein_coding,5,"ATP-binding cassette, sub-family B member 8 [Source:MGI Symbol;Acc:MGI:1351667]",74610
Farp2,0.097140806280494,-1.43080888823994,0.203,0.266,1,protein_coding,1,"FERM, RhoGEF and pleckstrin domain protein 2 [Source:MGI Symbol;Acc:MGI:2385126]",227377
Plxnd1,0.097217120097428,-0.279185155288438,0.392,0.484,1,protein_coding,6,plexin D1 [Source:MGI Symbol;Acc:MGI:2154244],67784
Gm28050,0.0972263925794174,-0.764394480778216,0.345,0.426,1,lncRNA,5,"predicted gene, 28050 [Source:MGI Symbol;Acc:MGI:5547786]",102636013
Hapstr1,0.0972517278906007,-0.505945481274127,0.662,0.741,1,protein_coding,16,HUWE1 associated protein modifying stress responses [Source:MGI Symbol;Acc:MGI:1916303],69053
Trp53bp1,0.0972775601607546,-0.503958467600256,0.561,0.642,1,protein_coding,2,transformation related protein 53 binding protein 1 [Source:MGI Symbol;Acc:MGI:1351320],27223
Ptk2,0.0972793817720802,-0.480616623298595,0.399,0.512,1,protein_coding,15,PTK2 protein tyrosine kinase 2 [Source:MGI Symbol;Acc:MGI:95481],14083
Samd9l,0.0973508362643485,-1.06685818926407,0.108,0.167,1,protein_coding,6,sterile alpha motif domain containing 9-like [Source:MGI Symbol;Acc:MGI:1343184],209086
Kif16b,0.097446807610863,1.46340492568642,0.304,0.251,1,protein_coding,2,kinesin family member 16B [Source:MGI Symbol;Acc:MGI:1098240],16558
Cul4b,0.0974548269202285,-1.18608714768806,0.304,0.36,1,protein_coding,X,cullin 4B [Source:MGI Symbol;Acc:MGI:1919834],72584
Prrc2c,0.0976995630563892,-0.33015206465494,0.75,0.796,1,protein_coding,1,proline-rich coiled-coil 2C [Source:MGI Symbol;Acc:MGI:1913754],226562
Arl3,0.0978468504005053,0.261637944705451,0.784,0.811,1,protein_coding,19,ADP-ribosylation factor-like 3 [Source:MGI Symbol;Acc:MGI:1929699],56350
Zfp385b,0.0979794826204991,-0.262394814113217,0.453,0.536,1,protein_coding,2,zinc finger protein 385B [Source:MGI Symbol;Acc:MGI:2444734],241494
Hccs,0.0980725412714566,0.326344080995119,0.351,0.286,1,protein_coding,X,holocytochrome c synthetase [Source:MGI Symbol;Acc:MGI:106911],15159
Yju2,0.09808944959122,-0.772884479110404,0.209,0.27,1,protein_coding,17,YJU2 splicing factor [Source:MGI Symbol;Acc:MGI:1920136],72886
Cul4a,0.0981100259556117,-0.78157030583345,0.5,0.565,1,protein_coding,8,cullin 4A [Source:MGI Symbol;Acc:MGI:1914487],99375
Slc35e1,0.0981778378974154,-0.413038394929968,0.358,0.431,1,protein_coding,8,"solute carrier family 35, member E1 [Source:MGI Symbol;Acc:MGI:2142403]",270066
Sap18b,0.0981838209877137,-0.512801907977565,0.601,0.646,1,protein_coding,8,Sin3-associated polypeptide 18B [Source:MGI Symbol;Acc:MGI:3704317],100041953
Klhl29,0.0985602668099722,-0.439632844657376,0.399,0.47,1,protein_coding,12,kelch-like 29 [Source:MGI Symbol;Acc:MGI:2683857],208439
Adck5,0.0986234925553017,1.24529919024225,0.311,0.251,1,protein_coding,15,aarF domain containing kinase 5 [Source:MGI Symbol;Acc:MGI:2679274],268822
Fkbp9,0.0987408595255583,2.61497291016632,0.162,0.112,1,protein_coding,6,FK506 binding protein 9 [Source:MGI Symbol;Acc:MGI:1350921],27055
Nop14,0.0987432137722989,-0.575235171302397,0.622,0.673,1,protein_coding,5,NOP14 nucleolar protein [Source:MGI Symbol;Acc:MGI:1922666],75416
Gm20300,0.0987580294928659,-0.799233851956394,0.507,0.593,1,lncRNA,10,"predicted gene, 20300 [Source:MGI Symbol;Acc:MGI:5012485]",100504586
D630045J12Rik,0.0988179602491295,1.36753878492877,0.291,0.231,1,protein_coding,6,RIKEN cDNA D630045J12 gene [Source:MGI Symbol;Acc:MGI:2669829],330286
Dcaf5,0.0989340437109282,0.402059888252741,0.527,0.497,1,protein_coding,12,DDB1 and CUL4 associated factor 5 [Source:MGI Symbol;Acc:MGI:2444785],320808
Rnf213,0.0990287638761478,-0.405893370741468,0.284,0.354,1,protein_coding,11,ring finger protein 213 [Source:MGI Symbol;Acc:MGI:1289196],672511
Ints3,0.0990980068244436,-0.64080858676242,0.453,0.516,1,protein_coding,3,integrator complex subunit 3 [Source:MGI Symbol;Acc:MGI:2140050],229543
Brd9,0.0993288564889733,-0.427791536934484,0.622,0.655,1,protein_coding,13,bromodomain containing 9 [Source:MGI Symbol;Acc:MGI:2145317],105246
Usp28,0.0993680118744476,-1.27519030489185,0.223,0.301,1,protein_coding,9,ubiquitin specific peptidase 28 [Source:MGI Symbol;Acc:MGI:2442293],235323
Zfp873,0.0994490426852469,-1.93994646892836,0.061,0.105,1,protein_coding,10,zinc finger protein 873 [Source:MGI Symbol;Acc:MGI:3040689],408062
Saal1,0.0997294567001575,-1.09922681972886,0.243,0.305,1,protein_coding,7,serum amyloid A-like 1 [Source:MGI Symbol;Acc:MGI:1926185],78935
Guf1,0.0997567202088005,-1.37123916964925,0.162,0.215,1,protein_coding,5,"GUF1 homolog, GTPase [Source:MGI Symbol;Acc:MGI:2140726]",231279
Foxj1,0.0999033193752921,1.38752719417075,0.23,0.176,1,protein_coding,11,forkhead box J1 [Source:MGI Symbol;Acc:MGI:1347474],15223
Snx29,0.0999401071877154,-0.564268497889234,0.304,0.391,1,protein_coding,16,sorting nexin 29 [Source:MGI Symbol;Acc:MGI:1921728],74478
Phrf1,0.100098611261811,-0.493715541542631,0.412,0.543,1,protein_coding,7,PHD and ring finger domains 1 [Source:MGI Symbol;Acc:MGI:2141847],101471
Nudt11,0.100252149181841,0.898840053511446,0.351,0.288,1,protein_coding,X,nudix hydrolase 11 [Source:MGI Symbol;Acc:MGI:1930957],58242
Rnpc3,0.100284574615049,-1.3514019074844,0.297,0.363,1,protein_coding,3,"RNA-binding region (RNP1, RRM) containing 3 [Source:MGI Symbol;Acc:MGI:1914475]",67225
Onecut2,0.100363615323168,-0.559104126601086,0.507,0.571,1,protein_coding,18,"one cut domain, family member 2 [Source:MGI Symbol;Acc:MGI:1891408]",225631
Tmem109,0.100428541400115,0.27803956512749,0.703,0.719,1,protein_coding,19,transmembrane protein 109 [Source:MGI Symbol;Acc:MGI:1915789],68539
Purb,0.100465906225985,-0.457639165079981,0.676,0.756,1,protein_coding,11,purine rich element binding protein B [Source:MGI Symbol;Acc:MGI:1338779],19291
Sec63,0.100465975940416,0.728439879235969,0.514,0.426,1,protein_coding,10,"SEC63 homolog, protein translocation regulator [Source:MGI Symbol;Acc:MGI:2155302]",140740
Mlx,0.100480421623332,0.640076546169771,0.574,0.569,1,protein_coding,11,MAX-like protein X [Source:MGI Symbol;Acc:MGI:108398],58805
Zdhhc20,0.100620564350463,-0.765058915338598,0.486,0.545,1,protein_coding,14,"zinc finger, DHHC domain containing 20 [Source:MGI Symbol;Acc:MGI:1923215]",71164
Tsfm,0.100674185397692,-0.654551154318312,0.493,0.591,1,protein_coding,10,"Ts translation elongation factor, mitochondrial [Source:MGI Symbol;Acc:MGI:1913649]",66399
Igfbp3,0.100840326792623,-0.285428253180686,0.311,0.378,1,protein_coding,11,insulin-like growth factor binding protein 3 [Source:MGI Symbol;Acc:MGI:96438],16009
Spata24,0.100909939400214,0.798770265079235,0.155,0.108,1,protein_coding,18,spermatogenesis associated 24 [Source:MGI Symbol;Acc:MGI:1918492],71242
Pgr,0.101165464790725,-1.20526338704949,0.081,0.132,1,protein_coding,9,progesterone receptor [Source:MGI Symbol;Acc:MGI:97567],18667
Ptprk,0.101340464541903,-1.72254609190408,0.101,0.154,1,protein_coding,10,protein tyrosine phosphatase receptor type K [Source:MGI Symbol;Acc:MGI:103310],19272
Rgs4,0.101438855910512,-0.298971301655689,0.872,0.927,1,protein_coding,1,regulator of G-protein signaling 4 [Source:MGI Symbol;Acc:MGI:108409],19736
Zfp563,0.10151994973861,-1.40058923544056,0.101,0.154,1,protein_coding,17,zinc finger protein 563 [Source:MGI Symbol;Acc:MGI:2677168],240068
Tmem131,0.10160747543663,-0.770190107101069,0.372,0.442,1,protein_coding,1,transmembrane protein 131 [Source:MGI Symbol;Acc:MGI:1927110],56030
Spata1,0.101663722527725,-3.33713293122886,0.081,0.127,1,protein_coding,3,spermatogenesis associated 1 [Source:MGI Symbol;Acc:MGI:1918201],70951
Arhgap11a,0.101677322453596,-1.35810061457135,0.061,0.108,1,protein_coding,2,Rho GTPase activating protein 11A [Source:MGI Symbol;Acc:MGI:2444300],228482
Gm17586,0.101721824600785,0.569008353939766,0.182,0.132,1,lncRNA,11,"predicted gene, 17586 [Source:MGI Symbol;Acc:MGI:4937220]",115487829
Gm45804,0.101736484879526,-0.86016254779274,0.162,0.224,1,TEC,8,predicted gene 45804 [Source:MGI Symbol;Acc:MGI:5804919],NA
9130230N09Rik,0.10177701746382,-1.23334114356137,0.155,0.218,1,lncRNA,11,RIKEN cDNA 9130230N09 gene [Source:MGI Symbol;Acc:MGI:1924921],100137727
Ncoa2,0.101795241543944,-0.775967137384608,0.5,0.589,1,protein_coding,1,nuclear receptor coactivator 2 [Source:MGI Symbol;Acc:MGI:1276533],17978
Tmem151a,0.101946282535907,0.33960084034901,0.797,0.846,1,protein_coding,19,transmembrane protein 151A [Source:MGI Symbol;Acc:MGI:2147713],381199
Rhog,0.101978852402273,0.428177578210234,0.473,0.453,1,protein_coding,7,ras homolog family member G [Source:MGI Symbol;Acc:MGI:1928370],56212
Coil,0.10206687608617,-0.630459804340905,0.412,0.486,1,protein_coding,11,coilin [Source:MGI Symbol;Acc:MGI:104842],12812
Acad8,0.102171218758331,0.338204527090046,0.534,0.481,1,protein_coding,9,"acyl-Coenzyme A dehydrogenase family, member 8 [Source:MGI Symbol;Acc:MGI:1914198]",66948
Tgds,0.102175625196094,-1.18810046297713,0.162,0.105,1,protein_coding,14,"TDP-glucose 4,6-dehydratase [Source:MGI Symbol;Acc:MGI:1923605]",76355
Atxn7,0.102181822484712,-0.679340346006659,0.243,0.314,1,protein_coding,14,ataxin 7 [Source:MGI Symbol;Acc:MGI:2179277],246103
Ube2e1,0.102233573392939,0.615737521939056,0.669,0.646,1,protein_coding,14,ubiquitin-conjugating enzyme E2E 1 [Source:MGI Symbol;Acc:MGI:107411],22194
Fbxw2,0.102280063916659,0.668415979167699,0.676,0.708,1,protein_coding,2,F-box and WD-40 domain protein 2 [Source:MGI Symbol;Acc:MGI:1353435],30050
Gm8925,0.102307448829266,0.344634926843681,0.176,0.123,1,processed_pseudogene,5,predicted gene 8925 [Source:MGI Symbol;Acc:MGI:3643158],668015
Ghr,0.102385444456195,-0.510143015767335,0.345,0.409,1,protein_coding,15,growth hormone receptor [Source:MGI Symbol;Acc:MGI:95708],58991
Poc1b,0.102420375293509,-1.37817516404085,0.088,0.141,1,protein_coding,10,POC1 centriolar protein B [Source:MGI Symbol;Acc:MGI:1918511],382406
Mon2,0.102424170302455,-0.4029934612877,0.372,0.459,1,protein_coding,10,"MON2 homolog, regulator of endosome to Golgi trafficking [Source:MGI Symbol;Acc:MGI:1914324]",67074
Gm3222,0.102427093329871,-0.496770051733111,0.345,0.415,1,processed_pseudogene,17,predicted pseudogene 3222 [Source:MGI Symbol;Acc:MGI:3781401],100041236
Gm7618,0.102448295491866,0.767826557870967,0.122,0.077,1,transcribed_processed_pseudogene,6,predicted pseudogene 7618 [Source:MGI Symbol;Acc:MGI:3644742],665395
Sort1,0.102516759029149,0.958756003720368,0.203,0.152,1,protein_coding,3,sortilin 1 [Source:MGI Symbol;Acc:MGI:1338015],20661
Nek1,0.10257393489426,-0.662711872814243,0.52,0.604,1,protein_coding,8,NIMA (never in mitosis gene a)-related expressed kinase 1 [Source:MGI Symbol;Acc:MGI:97303],18004
Zfp862-ps,0.102616856050954,-0.506731596086493,0.169,0.235,1,transcribed_unitary_pseudogene,6,"zinc finger protein 862, pseudogene [Source:MGI Symbol;Acc:MGI:1889827]",58894
Vkorc1,0.102626148736343,0.372405398264668,0.635,0.659,1,protein_coding,7,"vitamin K epoxide reductase complex, subunit 1 [Source:MGI Symbol;Acc:MGI:106442]",27973
Camk2n1,0.10270361670143,0.396491860041347,0.5,0.437,1,protein_coding,4,calcium/calmodulin-dependent protein kinase II inhibitor 1 [Source:MGI Symbol;Acc:MGI:1913509],66259
Rce1,0.102713071550764,0.314193372553723,0.554,0.547,1,protein_coding,19,Ras converting CAAX endopeptidase 1 [Source:MGI Symbol;Acc:MGI:1336895],19671
Rnf115,0.102825583580066,0.892957273797713,0.486,0.453,1,protein_coding,3,ring finger protein 115 [Source:MGI Symbol;Acc:MGI:1915095],67845
Apoe,0.102914067808179,0.263844713002184,0.628,0.582,1,protein_coding,7,apolipoprotein E [Source:MGI Symbol;Acc:MGI:88057],11816
Tmem165,0.103145577709814,0.261923875934126,0.223,0.169,1,protein_coding,5,transmembrane protein 165 [Source:MGI Symbol;Acc:MGI:894407],21982
Taf2,0.103362801337256,-0.541385053743896,0.264,0.341,1,protein_coding,15,TATA-box binding protein associated factor 2 [Source:MGI Symbol;Acc:MGI:2443028],319944
Dlgap4,0.103399053824695,-0.472808769533159,0.608,0.727,1,protein_coding,2,DLG associated protein 4 [Source:MGI Symbol;Acc:MGI:2138865],228836
Itch,0.10346509404532,-0.997362291036968,0.473,0.532,1,protein_coding,2,"itchy, E3 ubiquitin protein ligase [Source:MGI Symbol;Acc:MGI:1202301]",16396
Gm31282,0.103564228292212,-1.00450607875191,0.155,0.215,1,lncRNA,15,"predicted gene, 31282 [Source:MGI Symbol;Acc:MGI:5590441]",102633464
Pcgf5,0.103791152275573,-0.483084288880338,0.095,0.147,1,protein_coding,19,polycomb group ring finger 5 [Source:MGI Symbol;Acc:MGI:1923505],76073
Marchf7,0.103965461619668,-0.81287950463139,0.568,0.607,1,protein_coding,2,membrane associated ring-CH-type finger 7 [Source:MGI Symbol;Acc:MGI:1931053],57438
Slc38a2,0.104019705323966,-0.421027850706119,0.709,0.774,1,protein_coding,15,"solute carrier family 38, member 2 [Source:MGI Symbol;Acc:MGI:1915010]",67760
Ddx10,0.104047667885519,-0.405739623071755,0.568,0.644,1,protein_coding,9,DEAD box helicase 10 [Source:MGI Symbol;Acc:MGI:1924841],77591
Strip2,0.104063294112588,0.274061722132545,0.257,0.2,1,protein_coding,6,striatin interacting protein 2 [Source:MGI Symbol;Acc:MGI:2444363],320609
Hps6,0.104290651209802,-0.540936307481662,0.176,0.246,1,protein_coding,19,"HPS6, biogenesis of lysosomal organelles complex 2 subunit 3 [Source:MGI Symbol;Acc:MGI:2181763]",20170
Ankrd28,0.104308041792306,-0.830464739546974,0.318,0.402,1,protein_coding,14,ankyrin repeat domain 28 [Source:MGI Symbol;Acc:MGI:2145661],105522
Llph-ps2,0.104337793472102,0.670895442527077,0.223,0.167,1,processed_pseudogene,X,"LLP homolog, pseudogene 2 [Source:MGI Symbol;Acc:MGI:3642864]",100043002
Aatk,0.104358599160549,0.846524673776619,0.446,0.418,1,protein_coding,11,apoptosis-associated tyrosine kinase [Source:MGI Symbol;Acc:MGI:1197518],11302
Lca5,0.104589790362122,-0.674879394314653,0.061,0.108,1,protein_coding,9,Leber congenital amaurosis 5 (human) [Source:MGI Symbol;Acc:MGI:1923032],75782
P2rx3,0.104684688470102,-0.421887966443341,0.682,0.73,1,protein_coding,2,"purinergic receptor P2X, ligand-gated ion channel, 3 [Source:MGI Symbol;Acc:MGI:1097160]",228139
E2f3,0.104716810437551,0.447830317284282,0.378,0.31,1,protein_coding,13,E2F transcription factor 3 [Source:MGI Symbol;Acc:MGI:1096340],13557
Irf1,0.104748115554051,-0.554090603325545,0.385,0.462,1,protein_coding,11,interferon regulatory factor 1 [Source:MGI Symbol;Acc:MGI:96590],16362
Jag2,0.104896588930028,0.574024275198069,0.399,0.356,1,protein_coding,12,jagged 2 [Source:MGI Symbol;Acc:MGI:1098270],16450
Hcn4,0.104901522791442,0.504534688836545,0.27,0.211,1,protein_coding,9,"hyperpolarization-activated, cyclic nucleotide-gated K+ 4 [Source:MGI Symbol;Acc:MGI:1298209]",330953
Rpl10a-ps1,0.104996354642384,-0.609580532455902,0.851,0.844,1,processed_pseudogene,1,"ribosomal protein L10A, pseudogene 1 [Source:MGI Symbol;Acc:MGI:3705885]",100043141
Epg5,0.10510058112019,-0.948094102653117,0.311,0.365,1,protein_coding,18,ectopic P-granules 5 autophagy tethering factor [Source:MGI Symbol;Acc:MGI:1918673],100502841
Gm7805,0.105122008093873,0.341409996461633,0.101,0.062,1,processed_pseudogene,17,predicted gene 7805 [Source:MGI Symbol;Acc:MGI:3643359],108168352
Fam110b,0.10514540664312,-0.334476152227301,0.48,0.563,1,protein_coding,4,"family with sequence similarity 110, member B [Source:MGI Symbol;Acc:MGI:1916593]",242297
Trib2,0.105224831274163,-0.338887436855576,0.601,0.673,1,protein_coding,12,tribbles pseudokinase 2 [Source:MGI Symbol;Acc:MGI:2145021],217410
Clybl,0.105230696472162,0.287179168282447,0.547,0.459,1,protein_coding,14,citrate lyase beta like [Source:MGI Symbol;Acc:MGI:1916884],69634
[truncated: 728,579 more chars]
